# Supplementary material for: Elasticity-based boosting of neuroepithelial nucleokinesis via indirect energy transfer from mother to daughter
Source: PLoS Biol. 2018 Apr 20;16(4):e2004426. doi: 10.1371/journal.pbio.2004426 (PMC5931692; doi:10.1371/journal.pbio.2004426)
Supplement: S1 Data — (XLSX) [file pbio.2004426.s031.xlsx]

## Sheet: Fig 2B
depth(um)-image No	5–1	5–2	5–3		15–1	15–2	15–3		25–1	25–2	25–3
areal number	area (pixel)
1	655	639	1706		1091	913	598		926	1466	489
2	849	623	3570		789	557	1032		819	541	1042
3	1731	252	924		2340	871	1089		1795	1491	697
4	312	1441	3311		433	1695	719		1351	1082	1300
5	996	342	813		1376	1459	1392		897	1247	1143
6	1328	2121	689		1780	1193	1444		1314	798	937
7	540	1142	1890		467	3058	2150		1920	1387	1725
8	1050	416	3502		1149	1978	1055		1439	908	1409
9	2012	586	647		1404	631	869		749	1862	1980
10	629	947	4085		667	541	692		1098	2196	597
11	2164	1947	2969		2265	1356	418		1325	1762	1341
12	3068	4033	1381		1451	2330	1587		1187	1209	892
13	1960	3361	2126		1083	1631	1729		1592	816	1171
14	3251	3449	2672		867	932	1293		519	1587	1365
15	3716	679	3678		1622	1215	915		1774	956	802
16	3991	587	1936		1524	811	1093		2266	1659	2406
17	569	593	4079		434	1341	536		978	1430	1869
18	646	3212	1300		1588	2319	1623		1309	623	1147
19	981	3694	924		622	1569	2155		1916	2109	1289
20	947	806	695		1695	825	628		1480	2367	1803
21	468	635	513		1439	588	1370		803	1349	1905
22		661			2007	1853	1508		759	1030	709
23					1600	2667	2190		1287	1426	1653
24					2091	942	933		1656	922	1541
25					1359	725	772		1721	714	658
26					1030	1302	1419		1039	1668	1753
27					1520	1250	2352		648	1978	1285
28					982	1326	1498		1726	2326	2067
29					1724	1904	996		1552	490	1865
30					1857	382	1585		2382	1280	726
31					2393	1493	718		1368	1894	1347
32					543	1826	529		691	1391	1699
33					969	2119	736		1282	1797	1005
34					1174	1565	1431		947	768	1369
35					1246	1384	621		2128	993	2059
36					934	602	1679		1398	1320	1061
37					1014	1580	2052		981	1069	831
38					913	639	1636		1758	1627	1352
39					813	2006	1282		1721	1428	1970
40					1786	591	1789		1283	1075	629
41						1347	1359		1989	1885	1224
42						1395	736		1820	738	1658
43						593	1906		925	1993	854
44						741	1537		607	967	1611
45							1380		983	1585	1386
46									1383	1731
47										561
total	31863	32166	43410		52041	58045	57031		61491	63501	59621
ave. somatic occupancy(%)			39.73				65.31				71.68
sd			5.93				4.31				4.17

## Sheet: Fig 2E
	no soma–soma contact	with-soma–soma contact
departure time(min)	25	30
	20	40
	5	40
	30	15
	25	20
	90	35
	20	95
	20	20
	25	140
	30	25
	30	10
	15	25
	120	45
	40	25
	65	60
	40	15
	25	10
	35	25
	65	40
	20	45
	80	35
	20	50
	45	20
	20	35
	30	20
	30	20
	40	20
	30	25
	105	50
	20	25
	40	20
	20	50
	45	15
	30	50
	80	10
	20	110
	20
	50
	30
	60
	40
	50
	35
	45
	50
	25
	35
	45
	100
	20
	25
	30
	20
	25
ave.	38.98	36.53

## Sheet: Fig 3D
track1 <- c(0.9999448674550249, 0.9994615333420216, 0.9988214354313253, 0.9994107125086859, 0.9992745504097478, 0.9998771718283554, 0.9996511728893598, 0.9990988588754367, 0.9999866374759037, 0.9967883847977398, 0.9987751472900724, 0.9987357185059668, 0.9974083183761329, 0.9978599797497282, 0.9999655269032413, 0.9989006634767245, 0.9985168447293976, 0.9975640377399494)
track2 <- c(0.9996430603323133, 0.9968033233479879, 0.991187476852098, 0.9992827642226327, 0.9967314162475772, 0.9964840668519747, 0.9996726328137543, 0.999833508123085, 0.999698443258671, 0.9994952013768142, 0.9993180956282508, 0.9988102415797362, 0.9974957594978265, 0.9985598023313242)
track3 <- c(0.9990998032641905, 0.9974057695046766, 0.9930786982946581, 0.9843248373343317, 0.9879790034596345, 0.998246655318065, 0.9966900755613209, 0.9852832224613897, 0.9996788111617969, 0.9932948207451776, 0.9903768156300566, 0.9984336275384642, 0.9992694074035109, 0.9991958019702829, 0.9944265156601526, 0.9981812919555081, 0.9987396369638737)
track4 <- c(0.9994447236365182, 0.999875214314049, 0.9967787542627188, 0.9994331591749119, 0.9963217120681073, 0.9938109989374951, 0.9905792015876488, 0.9981773250465527, 0.9998773567651158, 0.9999309960330043, 0.999683592702961, 0.9973655207705862, 0.9993357049060637, 0.9995110913192574, 0.9995104455698828, 0.9995324561428338)
track5 <- c(0.9976569289182461, 0.9972167926865442, 0.9983167370894374, 0.9999029466974549, 0.9996359062245812, 0.9981586534743513, 0.999250938982628, 0.9995982079154304, 0.9994926200656284, 0.9994917097881031, 0.9998020134390901, 0.9989867279685783, 0.9976118464538618, 0.9993809281853039, 0.998266835189076, 0.9991606150144831, 0.9998436516207363, 0.9990359248112184)
track6 <- c(0.9989953142125216, 0.999047862381206, 0.9974157451819053, 0.9981963043183585, 0.9966070620445578, 0.9961514870865276, 0.9983649074834176, 0.9976390012633326, 0.9936290419552815, 0.9989451247754509, 0.9980518995713915, 0.9996886815805599, 0.999842770448455)
track7 <- c(0.9990708243221943, 0.9966102180568222, 0.997757414363919, 0.9997661752814168, 0.9997266442316008, 0.9993584773142812, 0.9961436468880815, 0.9999682108585152, 0.9956592290700796, 0.9995166851606894, 0.9965770671106261, 0.99855924861447, 0.994232251700556, 0.9977971498970744, 0.999341576995184, 0.9937316049853991, 0.9908048420666662)
track8 <- c(0.9993875801254296, 0.999221453638447, 0.9995885706005952, 0.9992550202418949, 0.9991479535802918, 0.9982289400453936, 0.997949213754556, 0.99700049002597, 0.9968877042337033, 0.9986741723813634, 0.9987109717017151, 0.9989256383079557, 0.9996585786315041, 0.99755754010046, 0.9974561257995144)
track9 <- c(0.9973587404673552, 0.9982065239913542, 0.9982856139615263, 0.9997837897580955, 0.9994655862839356, 0.9992519346546117, 0.9990032209539857, 0.9999213718268986, 0.9990241415020664, 0.9981341225974043, 0.9976178791267413, 0.9991326493138569, 0.9992793662677849, 0.9970204471292392, 0.9980631387781509, 0.99855713195378, 0.9982471696710087, 0.9991286403095258)
track10 <- c(0.9999253230879543, 0.9998311271822944, 0.9986351339124183, 0.9988086078885091, 0.9998365506210029, 0.9996917775544462, 0.9999016972146658, 0.998824071063826, 0.998658765407021, 0.9998965080137632, 0.9993035100895978, 0.9991696335474324, 0.9993692549884616, 0.9987180026903213, 0.9998597561818503, 0.9996342287742213, 0.9998725583667405, 0.9998969843249159)
track11 <- c(0.9997307315689743, 0.9994276830783848, 0.9997326579559607, 0.9995250314001479, 0.9997790527001018, 0.9993623304832243, 0.9983323317561211, 0.9986146539997567, 0.999287081321664, 0.9996858646108596, 0.9998351001904413, 0.999951332181618, 0.9997001322277286, 0.9992137712292272, 0.9992552587573812, 0.9984865175739549, 0.9996784785975149, 0.9997434840612861)
track12 <- c(0.9943287673315118, 0.9999573001705674, 0.9990521258781451, 0.9977606347290805, 0.9974189542047334, 0.9973623315886017, 0.9972334378548512, 0.9991986426598862, 0.996249315303145)
track13 <- c(0.9971754193397093, 0.9959659152993812, 0.9999361764965089, 0.9990152364268015, 0.9971225102901162, 0.9996561250580848, 0.9986794984017356, 0.9959475508446144, 0.9945902399833919, 0.999617559859779, 0.9987712959137557, 0.9987458091277412, 0.9950270796383491, 0.9902718108318433, 0.9989969110613578, 0.9998786762287453, 0.9995478333329522, 0.9999985357947943)
track14 <- c(0.999769300488926, 0.9997786045221636, 0.9970859981627941, 0.9994623078808574, 0.9995354191532014, 0.9996335933637966, 0.9991556886348898, 0.9997671731260639, 0.9990088860391322, 0.9995895735729158, 0.9998202332617027, 0.999649173021588, 0.9978385024073909, 0.9929835618734456, 0.9997621687932184, 0.9975021787472064, 0.9967434038918019, 0.996547643532383)
track15 <- c(0.998131512251788, 0.999644373637236, 0.9940154607404826)
track16 <- c(0.9999036868430566, 0.9931454246860225, 0.9973820726604147, 0.9997772958388986, 0.9942019645882313, 0.9966632701317356, 0.9994088103100037, 0.9996325627451861, 0.991386495103101, 0.998771630024467, 0.9986185874577447, 0.9993313815320309, 0.9992989852539639, 0.999255325153415, 0.9995567151205231, 0.9977417788116002, 0.9979750750061457, 0.9997237283302353)
track17 <- c(0.9937510386855273, 0.9999479776569327, 0.9984301609537192, 0.9999707152164373, 0.9980750269704043, 0.999541557345436, 0.999817857299607, 0.9981742425438123, 0.998972847074537, 0.9993621012039251, 0.9996354390564671, 0.9989044906325323, 0.9998139322236892, 0.9991488915235317, 0.9998534742371146, 0.9997169410574585)
track18 <- c(0.9993156667116133, 0.9983024292838931, 0.9991918052006404, 0.9994354256983851, 0.9993844076345135, 0.9990262347833944, 0.9987626151937502, 0.9961915325280369, 0.9998859833016864, 0.9997361344428208, 0.9995092925434478, 0.9960670397397303, 0.9983310375911003, 0.9998003652445376, 0.998741482153107, 0.9974834027275761, 0.9980981396504796, 0.998388490127238)
track19 <- c(0.9981069783623344, 0.9982007041388603, 0.9994501921522292, 0.9998308122359648, 0.9987408048825482, 0.9935023754644057, 0.9976505514505428, 0.9989958176133144, 0.9990849881652253, 0.999308718093373, 0.9889750628228628, 0.9885873099357685, 0.9902298713882757, 0.9378265014410063, 0.8178332066348715, 0.9841994878565832, 0.9934744557929317)
track20 <- c(0.9949555789541695, 0.998495404671232, 0.9996459896369302, 0.9985676944417012, 0.9986200016411909, 0.9995305657641438, 0.9995164013543948, 0.9991372298703013, 0.9993936643955127, 0.9997700169806557, 0.999910107854017, 0.9998124729485905, 0.9997313684078611, 0.999857722197368, 0.9995624211830161, 0.9984562412777437, 0.9967634162394406, 0.9970261641818388)
track21 <- c(0.9997324991761649, 0.9982808432394512, 0.9956602013951057, 0.9993478918673538, 0.9997639629175669, 0.9992142402613564)
track22 <- c(0.9999363762993313, 0.9995436485253495, 0.9995101204682322, 0.9975128832902614, 0.9965379821686517, 0.9989082185757855, 0.9995731725151593, 0.9997114610109845, 0.9998042802094539, 0.9999868411748931, 0.999630062465843, 0.9986851840940372, 0.9995356085281875, 0.9995204544865379, 0.9983082952154689, 0.9986869321374054, 0.9978631906701569, 0.9967094552980706)
track23 <- c(0.9995189114394505, 0.9998486564877209, 0.9988955683045907, 0.9999621631050402, 0.9999443241923768, 0.9994732919666393, 0.9988868648253504, 0.9989931430141851, 0.999914985070409, 0.9988640560665382, 0.9999300743159931, 0.9999754725909975, 0.9987819782828085, 0.9998069082027193, 0.9998600012303906, 0.9998872704392262, 0.9997998331388136, 0.9958301945943557)
track24 <- c(0.9981766409426645, 0.9987881992194709, 0.9997549763339617, 0.9984400197247244, 0.9979114132386291, 0.9996778975300652, 0.999973802561717, 0.9995164792412575, 0.9998522993934426, 0.9985254382081264, 0.9993944967992, 0.9997117253621006, 0.996782477858061, 0.9960455987573159, 0.9996742508727469, 0.9991711351309432, 0.9984111436315666, 0.9982521170655967)
track25 <- c(0.99902374674316, 0.9997935139852305, 0.9995927622777769, 0.9999358962480855, 0.9981946011061329, 0.9998680592971356, 0.9995426138401895, 0.9969537094812445, 0.9995038815129154, 0.9988476931774506, 0.992478353074042, 0.9997423055021597, 0.9980012844958297, 0.9955408182550096, 0.9920001194870026)
track26 <- c(0.9950675400457503, 0.9993887588568985, 0.9982114154307641, 0.9997847616084458, 0.99973124622478, 0.9998998637712135, 0.9987906480135292, 0.999752947450591, 0.9996687459101835, 0.9989535881159943, 0.9995432905024391, 0.9996498641060736, 0.9996078869458975, 0.9995920300448522, 0.9984760024759028, 0.9969971605034791, 0.9993345073664103, 0.9995796564465699)
track27 <- c(0.998588028920541, 0.9999393422447523, 0.9989430273337364, 0.9994682246707808, 0.9987109091998023, 0.9989893510927796, 0.9999131720549708, 0.9999488719308873, 0.999574491607997, 0.9991911351145711, 0.9982320062048149, 0.988666231932026, 0.9934394412598698)
track28 <- c(0.9967058747405044, 0.9983995134266507, 0.9974995506505212, 0.9933254139360906, 0.997278777731754, 0.9987102526418465, 0.9987682398991331, 0.9985933364947772, 0.9949697980518071, 0.9987115717436659, 0.9994062123422737, 0.9971234480440385, 0.9964953593476795, 0.9996761100270422, 0.9998008851895334)
track29 <- c()
track30 <- c(0.997840892887612, 0.9995287215401526, 0.9992856992848692, 0.9994567927648018, 0.9983408068112423, 0.9969068060163291, 0.999608263594206, 0.9993314816809467, 0.9972789112410513, 0.9996651306944968, 0.9979103202824489, 0.9986975533096136, 0.9925442722285146, 0.9868866522029531, 0.9964110009545979, 0.9977864396074422, 0.9996941622915266, 0.9994886931678704)
track31 <- c(0.9986309430466951, 0.9952451564407507, 0.998603550315584, 0.9988492570808422, 0.9993755195207301, 0.9988821197231741, 0.9990673303440426, 0.9993211877904836, 0.9997182247569218, 0.9978436743824874, 0.9996126723231548, 0.9942677983190713, 0.9904322148429625, 0.9924583771084419, 0.9882934478423254, 0.9746369444973513, 0.9425753884315728, 0.9559189741686788)
track32 <- c(0.9999727695173914, 0.9982397336587515, 0.9983782389387543, 0.9997350557752737, 0.9991090402934477, 0.9994710275001071, 0.9995639812508084, 0.9985114779786826, 0.9987102999197784, 0.9997567850003385, 0.9999354403962556, 0.9983867854425701, 0.9990655813269617, 0.9999723363055565, 0.9991668366401186, 0.9960969949031876, 0.997022590776931, 0.9951629478381376)
track33 <- c(0.9994251311261838, 0.9996024146037407, 0.9857312962778867, 0.9996521960526457, 0.9884061685082712, 0.9958831156730434, 0.9996507682049851, 0.9990230304388489, 0.9924957057722317, 0.9965337716223296, 0.998895956377767, 0.9972580047005795, 0.9996285114781405, 0.9986250845039281, 0.9972016926267506, 0.9981600295437191, 0.9986016948619867)
track34 <- c(0.9982209183711773, 0.9991558406995944, 0.9976891657214482, 0.9992555077689592, 0.9990613520413528, 0.9996313740791314, 0.9998746494564082, 0.999565492540686, 0.9936186673404982, 0.9941204412245639, 0.9999986993479155, 0.9999834807406697, 0.9994509268373984, 0.9992987475963647, 0.999960666761843, 0.9989172150266609, 0.9972881026543816, 0.9986687496921138)
track35 <- c(0.9999663962652542, 0.9996743254406363, 0.9989668934211487, 0.9998519263264135, 0.997916483809987, 0.9998091319496047, 0.9996438411189671, 0.9975444212450122, 0.998271495927901, 0.9996326264685137, 0.999117031582434, 0.999867624425859, 0.9998994067375099, 0.9997833791553322, 0.9995149187701587, 0.999909386173566, 0.9998208109372447, 0.9999854518580155)
track36 <- c(0.999338239894995, 0.9992291154883974, 0.9953871261335345, 0.9943364327889916, 0.9940441847393188, 0.9978214747789428, 0.9978085028146165, 0.9983939601522454, 0.9981675195527642, 0.9991984123323537, 0.9996725642096936, 0.9983257844378021, 0.9992676747696846, 0.9969635892537797, 0.9970422933142669, 0.9985360456438112, 0.9994938316039684, 0.998282336588254)
track37 <- c(0.9976039124474255, 0.9998018501327723, 0.9996800877481893, 0.999022364109011, 0.9945141365058515, 0.994583334223911, 0.9969023347060029, 0.9993564745142726, 0.9997276584437087, 0.9858675231298428, 0.9797029209106826, 0.9918453600981401, 0.9884701376525566, 0.9860322866762061, 0.9985354996441921, 0.9987891768182702)
track38 <- c(0.9988285275846207, 0.9992132226951829, 0.9971536483177355, 0.9995268913897365, 0.9977867837041444, 0.9992324141562942, 0.9987636838240315, 0.9987901863974067, 0.9987664877970559, 0.9998988637371983, 0.9995326531181824, 0.9978976561381321, 0.9980713188359827, 0.997335967990089, 0.9971172848674359, 0.9984515769416655, 0.995534091850989, 0.9989213262431761)
track39 <- c(0.9981081499034263, 0.9998811783346381, 0.9987088679667422, 0.9996614635332688, 0.999465016138439, 0.9998966897641818, 0.9992619924684085, 0.9998177436624532, 0.9997925808243772, 0.9983657244937434, 0.9995451805734303, 0.9997917660084985, 0.9995414044942238, 0.9994226792569479, 0.9997838264256467, 0.9985053792993728, 0.9985082354891456, 0.9989588599135928)
track40 <- c(0.9966115295544465, 0.9987745757966985)
track41 <- c(0.9988162134668938, 0.9993504578597647, 0.9980197432864745, 0.9994508128222639, 0.9986389914708408, 0.998906094182634, 0.9996355716061972, 0.9995105211495554, 0.999751632136273, 0.9994726303298702, 0.9979983846995881, 0.996067689121808, 0.9984763483394272, 0.998705916433108, 0.9998606064854212, 0.9991557348346966, 0.9993403898983438, 0.9991986882264206)
track42 <- c(0.9996205560196347, 0.9997863884324254, 0.9988689066723234, 0.9999256431576586, 0.9960889872848279, 0.9994408960510163, 0.9994360236684534, 0.9970847569992116, 0.9996869259158037, 0.9969235121221981, 0.9997069035548848, 0.9998628467493886, 0.9975419462042471, 0.9986124390122764, 0.9997436455789218, 0.9997975661866536, 0.9987261408082966, 0.9989170344950665)
track43 <- c(0.9984466427681443, 0.9945562540239793, 0.9967329762943486, 0.9982919351727106, 0.9999690716026924, 0.9990423297726455, 0.9990066804186378, 0.9987799625916713, 0.9951365210721707, 0.9989185136827154, 0.9999589330738248, 0.9984219853629587, 0.9914098398826898, 0.9992176132338415, 0.9970169949213581, 0.9999457212996227, 0.9990853384784779)
track44 <- c(0.9992637856188662, 0.9982820361748582, 0.9995406746758553, 0.999243185128795, 0.9978529416557469, 0.9983072076282842, 0.9973364791709836, 0.9986768316799277, 0.9973804053425721, 0.9970778483335379, 0.9995834434386145, 0.9997362205799313, 0.9996936137944611, 0.9996497354658607, 0.9999633625436589, 0.9978200193792482, 0.9991386957419913, 0.9982235234747537)
track45 <- c(0.9987743689157743, 0.9997811408284019, 0.9974720476882154, 0.9987861330621093, 0.9999024792604674, 0.9987677455269054, 0.9997766157057683, 0.9997495012012324, 0.9997220844198969, 0.9957052221123426, 0.9972179519493038, 0.9995955279030101, 0.9995907439553754, 0.9988349567653728, 0.9988919684730178, 0.999778506946889, 0.9993668919361237, 0.9999734382892437)
track46 <- c(0.996501736624527, 0.997143062966474, 0.9986932413214182, 0.9995883909641666, 0.9986202164469742, 0.9993763804337117, 0.9993430894985682, 0.9997127262814449, 0.998492308231299, 0.9987265183793662, 0.9969702007500011, 0.9980489891221551, 0.999722371721732, 0.9992260166177626, 0.9994055079393531, 0.9968585716768477, 0.9996436559267624, 0.9981065201271302)
track47 <- c(0.996374478875105, 0.9933651114211592, 0.9995168862564037, 0.9991557243828928, 0.9961369174217978, 0.9992370393544691, 0.9991716060553566, 0.996972231666513, 0.9996386162559605, 0.9948463449868994, 0.9993881756391191, 0.9992993202584329, 0.9966387177344913, 0.9967206911363797, 0.9990403664695304, 0.9950163234413938, 0.9976897020946205, 0.9978111197199665)
track48 <- c(0.9985319927647328, 0.9995222702577986, 0.9957409865834554, 0.9986767229721516, 0.9997645295069181, 0.9999994886929527, 0.9995794680991269, 0.9987062167012721, 0.998395396338048, 0.9996992530133612, 0.999987342461031, 0.9989555544129776, 0.9981980852740696, 0.9998928792871226, 0.9998228545394304, 0.9972223559802649, 0.9978761710321662, 0.9998856989947212)
track49 <- c(0.9969802622712016, 0.9963695500013986, 0.9969130917234306, 0.9996234944611447, 0.99868482031165, 0.9996041862532666, 0.9994028739558918, 0.999795185457081, 0.9997558228016774, 0.999887371088241, 0.9994077365309793, 0.999658051227978, 0.9997500994126556, 0.9997500994126556, 0.9999050562371617, 0.9999857686287129, 0.9984805727216364, 0.9996857839020424)
track50 <- c(0.9942100551668607, 0.9962010205128131, 0.9872061820278079, 0.9950753138985482, 0.998516379134884, 0.9977524247493281, 0.9984471407629366, 0.9988045553254831, 0.9993065590365398, 0.9994763222340575, 0.9954404713160815, 0.9949097379030621, 0.9875518906988946, 0.9977762035347795)
track51 <- c(0.9972999866871205, 0.9997167872294703, 0.9986375993180117, 0.9970666213410047, 0.9990013187154881, 0.9993693160102975, 0.9993036739726426, 0.998897983332618, 0.9998105869218487, 0.9995140776387306, 0.9998395877996565, 0.9996263007124444, 0.9984800522301418, 0.9959243936755396, 0.9979836248024153, 0.9971626211428113, 0.9926240070533103, 0.9938717740151389)
track52 <- c(0.9999019440427804, 0.999213041207282, 0.9985471955549249, 0.9975646190068702, 0.9980219254043541, 0.9997980965869547, 0.9995803156939861, 0.9996331997644712, 0.9999945481428688, 0.9987587009036916, 0.9989879012146105, 0.9998625152353013, 0.998488960759433, 0.9987033586196059, 0.9997615501455634, 0.9989873181845148, 0.9970062787979284, 0.9992199254024073)
track53 <- c(0.9973795141660847, 0.9982318481361802, 0.9992528448029468, 0.999440653692828, 0.9971055020423644, 0.9995751670574393, 0.9991361026112279, 0.9990078845213466, 0.9992953504738796, 0.9986487397697535, 0.9997652114713259, 0.999641570667028, 0.9995121909335472)
track54 <- c(0.9997490603395268, 0.9883040091516951, 0.9957754396817552, 0.9977902858134801, 0.9963616058562437, 0.9957728434527154, 0.9999993804216841, 0.9980967233919312, 0.9987181137949919, 0.999637441254785, 0.9997459837005414, 0.9976346996218477)
track55 <- c(0.9911312018032389, 0.9990795044299454, 0.9982618450905981, 0.9976898159389944, 0.9987796475093871, 0.9992097074525293, 0.9988996874146558, 0.9953103048463, 0.999509077177578, 0.9993516447476098, 0.997812949365718, 0.9996468715699497, 0.9996561641216868)
track56 <- c(0.9999560293082027, 0.9999485833879066, 0.9969448377645042, 0.999885631095654, 0.9991599731921335, 0.9997601206553838, 0.9989317934422307, 0.9996950669130082, 0.9976967647055583, 0.999616057293844, 0.999791090101122, 0.9983588771853219, 0.9995937705302175, 0.9990992284040515, 0.998646243105242, 0.9958427390526932, 0.997320671013045, 0.9973971109945446)
track57 <- c(0.9990959012809001, 0.9981616816183405, 0.999707554379468, 0.9994200842315564, 0.9997277044590152, 0.9999228729325517, 0.9997857303241328, 0.9997689028686714, 0.9995749170310007, 0.9949454160086236, 0.9934837296426954, 0.993694838797881, 0.9943861811317146, 0.9940760223259537)
track58 <- c(0.9993908181443607, 0.9991267140100113, 0.9987619322193361, 0.9994550628317056, 0.9928072936708081, 0.9994972775250078, 0.9938767354921534, 0.9999251133392348, 0.9994370868498479, 0.9994003662476796, 0.9962554245435299, 0.9977478374486424, 0.9992868693242746, 0.9967144672829998, 0.9985141388766163)
track59 <- c(0.9988124866685563, 0.9992266479418376, 0.9960773131357323, 0.9987852111523464, 0.9972167060591419, 0.9993552922135166, 0.9989355335677264, 0.9984066637141573, 0.9989731714812491, 0.9999504813654555, 0.9998843929566422, 0.999422634954749, 0.9988326494669287, 0.9991439822777005, 0.999215103796227, 0.9998405438016915, 0.9989912793577891, 0.9999022238288762)
track60 <- c(0.996856432741913, 0.9989188964294907, 0.9983914852692841, 0.9991926148010394, 0.998915531879317, 0.9992821228717309, 0.9988867505187861, 0.999377000839765, 0.9992719222701685, 0.9996367597584057, 0.9998641975348457, 0.9998793664212431, 0.9966330820405227)
track61 <- c(0.9998555496670387, 0.9981983190086086, 0.9988911947843907, 0.999502272144345, 0.9994226086149581, 0.9996857332363376, 0.9992006880781634, 0.9990403936276713, 0.9959154899685129, 0.9982266950411385, 0.9997649215393528, 0.9983425365331974, 0.9968564344600519, 0.9973542643540554, 0.9999921483266937, 0.9978031460523951, 0.9968477925814465, 0.999748383445562)
track62 <- c(0.9990769306857505, 0.9995161004322487, 0.9988655575051693, 0.9998603410782905, 0.9993351278519464, 0.999778066718192, 0.9999560139956636, 0.9999936129428898, 0.9986104107598617, 0.99871813887862, 0.9988934206974307, 0.9993807383962584, 0.9983522553810209, 0.9998374507190699, 0.9998073321265527, 0.9995127311536005, 0.9979355093982388, 0.9986400310367285)
track63 <- c(0.9989932486157604, 0.9998171050090273, 0.9994840744903375, 0.9997005199334961, 0.9985542272458677, 0.998668077546133, 0.9987163863564297, 0.9999505733535421, 0.9978951180588499, 0.9977341224558766, 0.9994293980859941, 0.9987593258727672, 0.999450259535659, 0.9994859550183531, 0.9994132862368177, 0.998277676257756, 0.9965011091428415, 0.9980355858514885)
track64 <- c(0.9995640334731518, 0.9918678280659257, 0.9956879854002891, 0.9984997664486364, 0.9994260205203771, 0.9982640127817689, 0.9977629628916677, 0.995165756190032, 0.9856734504830644, 0.9992505426389614, 0.9866259719164436, 0.9942706964660348, 0.9940850395505492, 0.9987178474229822, 0.9962252702400846, 0.9972703611623452, 0.9999868458526786, 0.9980637741210066)
track65 <- c(0.9990230640126023, 0.9991765329826505, 0.9996198584796012, 0.9981782219991258, 0.9993727884027407, 0.9997669078653685, 0.999542927221328, 0.9999789869401949, 0.9996724072195536, 0.9979669933616699, 0.9984443257007829, 0.9966638899681629, 0.9998746593303717, 0.9991545261578875, 0.9978768675199972, 0.9987784130685267, 0.9976235396330602, 0.9981816638451972)
track66 <- c(0.9994420027015294, 0.998206600999764, 0.9992831446718901, 0.9994424148317588, 0.9968675474127396, 0.9995557471203858, 0.9993474219580731, 0.9999262015254784, 0.9992171303672982, 0.9939548542541249, 0.997036153958246, 0.9958066906739521, 0.9943143149459404, 0.9996326745477985, 0.995223242557539, 0.9949983937591899, 0.9997788187185506, 0.9987538650733777)
track67 <- c(0.9942693229864668, 0.999497533037646, 0.9855683680021566, 0.9808404790000372, 0.9999898758480166, 0.9999856302268038, 0.999541288059227, 0.998320780866478)
track68 <- c(0.9991423028858248, 0.9994260735894535, 0.9994408833662239, 0.9979478531163752, 0.9990420982589391, 0.9986210116097723, 0.9993344223009673, 0.9989944107478858, 0.9996050868664815, 0.9994724534350452, 0.9996535421740473, 0.9988021410585752, 0.9991530165838568, 0.9982894436708633, 0.9991686159382243, 0.9999042153235154, 0.9992707759869941, 0.9987771053534409)
track69 <- c(0.9983255057228337, 0.9999937525113852, 0.999248004760251, 0.9999897532059606, 0.9995589485260788, 0.9987855462618546, 0.9987460673821263, 0.9978867795247321, 0.9984179987202224, 0.9999957515652116, 0.9998336909405434, 0.9997762749419383, 0.9998726498735849, 0.9993397906747009, 0.998200842010316, 0.997668891013549, 0.9970390987758848, 0.994765780321403)
track70 <- c(0.9949542729032577, 0.9976571797644241, 0.9998990979217398, 0.9996979681075908, 0.999748682873554, 0.9990973425085544, 0.9990307756260547, 0.9985217059230271, 0.9986692863864611, 0.9990152415971211, 0.9974029877688735, 0.9979447527640372, 0.9979850432241979, 0.9974590398947241, 0.9961593008461191, 0.9965630693197972, 0.9971433286250909, 0.9995748441413046)
track71 <- c(0.9995538522854559, 0.9995133319143411, 0.9994536151585318, 0.999891251856191, 0.9976052506664919, 0.9997137296521056, 0.9973121946609821, 0.999438924260364, 0.9978119867322737, 0.9990464825447635, 0.9989596348960978, 0.9988058564799873, 0.9991431486787647, 0.9963195636478567, 0.9981508843971727, 0.997898818071723, 0.9988163215989496, 0.9979370174786171)
track72 <- c(0.9997248887082227, 0.9969189886237972, 0.9980873338373496, 0.9994756443167458, 0.9986762158042571, 0.9990898694685834, 0.9999981631310317, 0.9990544292196298, 0.998724135556994, 0.9996373373344063, 0.9994747367837454, 0.9990819281871637, 0.9994567779851083, 0.9943183756680697, 0.9988420405433301, 0.999998914958621, 0.999144220587526, 0.9990603061516555)
track73 <- c(0.9983291965238154, 0.9999485078820877, 0.9968918694851562, 0.9989308362662043, 0.9971927529269295, 0.9948090270421359, 0.9994316139054663, 0.9994915312543756, 0.9955935208537292, 0.9997746278867086, 0.9998405904702885, 0.9994070461152879, 0.9997083293953681, 0.9992429436684414, 0.9997389462514725, 0.9980753022213877, 0.9973941032368365, 0.9843983114441394)
track74 <- c(0.9976266853833188, 0.9996768229671439, 0.9993325564804507, 0.9998827003781693, 0.9997442064056157, 0.9991950081774684, 0.9970560455733023, 0.9996254203985244, 0.9981625911988691, 0.9980544283828755, 0.9999045521961587, 0.999211417655523, 0.9963117789814777, 0.9979150021169738, 0.9998001093287932, 0.9999281052892661, 0.9987170558790887, 0.9996522694553744)
track75 <- c(0.9999364748880218, 0.9997763227912535, 0.9970774581207476, 0.9997159748313874, 0.9987158954517429, 0.9992700756195572, 0.9995162865711107, 0.9987320494832542, 0.9980576500306474, 0.9987352798371755, 0.9974196025982245, 0.9993451122213461, 0.9999332912311134, 0.9998903051140734, 0.9989025320165422, 0.9918092882220502, 0.9969831606882754, 0.9944953547072186)
track76 <- c(0.9937218488910514, 0.9989503059055495, 0.979786938779311, 0.9970203000016286, 0.9991279957954431, 0.9975162506377393, 0.9984191707216368, 0.994050201038906, 0.9985416700243476, 0.9980870786801832, 0.9998999376228688, 0.9995588312242502, 0.9987968543810956, 0.9990613085484836)
track77 <- c(0.9959251683313922, 0.9994718239562391, 0.9995538549521904, 0.9999131895594578, 0.9997830913012449, 0.999633410407094, 0.9999622039891056, 0.9998220776340724, 0.9996739939155985, 0.9990117133353856, 0.9965739729639046, 0.9981934162477957, 0.998143264038013, 0.999522935041793, 0.9975356457682627, 0.9965482870805146, 0.9916935171969742, 0.9945563029004556)
track78 <- c(0.9971679516103885)
track79 <- c(0.9966920592999301, 0.9994592851485047, 0.999974728593074, 0.9984209836911393, 0.9988470320557276, 0.9983557947822991, 0.9980993128470211, 0.9989561812321005, 0.9995235631251332)
track80 <- c(0.9891796123287857, 0.9975747408503811, 0.9990567195541045, 0.9997177395734679, 0.999801304848636, 0.9989297756488129, 0.9992114962373226, 0.9997966099389691, 0.9993310208289371, 0.9978430606540005, 0.9965350045729079, 0.9944261849635525, 0.998359815722957, 0.9995408572961847, 0.9991152017185587, 0.9967329727755447, 0.9934869859453047, 0.9959543220677647)
track81 <- c(0.9969944326430268, 0.9993903195304054, 0.9976391975517217, 0.9999946096657245, 0.9998194633778181, 0.9994044050479935, 0.9990051787610111, 0.9997905748287041, 0.9991377013140759, 0.9957349503443733, 0.9986460659945322, 0.9973125660374692, 0.9985856632613469, 0.9978288836741366, 0.9977921986218048, 0.9928471174411743, 0.9940409576976674, 0.9968575140760185)
track82 <- c(0.9986257529193894, 0.9976465786521261, 0.9978894704800026, 0.9979170771118334, 0.9998367090099074, 0.9996440122247005, 0.9996689494672027, 0.9984445123860399, 0.9999768862300062, 0.9976481231487642, 0.9989494707925076, 0.9990900809033036, 0.9985769312407633, 0.9994964329570009, 0.9972111935907365, 0.9950591396141566, 0.9962235555328208, 0.9962557335463322)
track83 <- c(0.9985229454768939, 0.9991155239735008, 0.994237044187421, 0.9917704935195746, 0.9996307745698644, 0.9937534084593056, 0.9995946821305194, 0.9998955919517825, 0.9981746830649877, 0.9988554592731055, 0.9998940993536923, 0.9995099086213134, 0.9999545310503998, 0.9993707341524475)
track84 <- c(0.997218004785054, 0.9999864509723067, 0.9985100236623878, 0.9992442369666955, 0.9971688100271067, 0.9988252444400582, 0.9928035250351732, 0.9997799443298089, 0.9989545906883015, 0.9914794883750011, 0.9932385518951171, 0.9277408477560045, 0.9282095506712389, 0.993407962226883)
track85 <- c(0.9987794736517956, 0.9996857961389679, 0.9994175822165007, 0.9967522698332392, 0.9991510162351022, 0.99814670581279, 0.9977719348810553, 0.9977480340849944, 0.9983222781131877, 0.9972947064488972, 0.9970260985646886, 0.9975899455819522, 0.9920160709630432, 0.9963455441571819, 0.9990100826824011, 0.985721829759257, 0.9996149398143541, 0.9961511433728266)
track86 <- c(0.9999830370714399, 0.9993854384005981, 0.9995611698833576, 0.99980073779772, 0.9997716395940972, 0.998699831444661, 0.999922890329486, 0.99999936111065, 0.9985184901700764, 0.9999230581410667, 0.9996186502098107, 0.9997953270983074, 0.999994662260632, 0.9991111525847517, 0.9984901295178861, 0.9998013656746478, 0.9989502155279343, 0.9999245479140527)
track87 <- c(0.9956979167038721, 0.9991858865399057, 0.9927787347374121, 0.9905307282471851, 0.9968806543961378, 0.993242837140037, 0.9956013940478637, 0.998294890446796, 0.9894161012696507, 0.9890484803096016, 0.9941108845449304, 0.9951441747016798, 0.9998284290426469, 0.9952390521574953, 0.9922252862638464, 0.9948414579485633, 0.9853145899156958, 0.9979766530582833)
track88 <- c(0.9982769383111019, 0.9988971793807107, 0.9974255446422777, 0.9991883010496632, 0.9996776118712064, 0.999653503426307, 0.9992864720717496, 0.9994079178121021, 0.999782887735943, 0.9989005500691687, 0.9994257960478776, 0.9989345861959739, 0.9993477146206833, 0.9998509494661244, 0.9994591657041444, 0.9947638027232382, 0.9932225690536578, 0.9946832269654287)
track89 <- c(0.9960161594873708, 0.9994311473156645, 0.9985631998209052, 0.9991025901170094, 0.9962424979814323, 0.9997752728998732, 0.9986594427403137, 0.9998261083953351, 0.9996530783906856, 0.9986779973215603, 0.9981429593354213, 0.9962394619595489, 0.9981736514487901, 0.99867834573096, 0.9999577035027033, 0.9968867177273025, 0.9960209216296599, 0.9986017488238812)
track90 <- c(0.9971542536035691, 0.997119197319367, 0.999341540576161, 0.9991311672334799, 0.9961375141831408, 0.9975729247609293, 0.9986553789584552, 0.9996839949382821, 0.9996307745698644, 0.9937534084593056, 0.9995946821305194, 0.9998955919517825, 0.9981746830649877, 0.9988554592731055, 0.9998940993536923, 0.9995099086213134, 0.9999545310503998, 0.9993707341524475)
track91 <- c(0.9995031703783925, 0.9993837418480456, 0.9995642955845466, 0.999660024986548, 0.9999976789562938, 0.9995498411129551, 0.9984439517141119, 0.9982354183770428, 0.9968213278382714, 0.9994046137366372, 0.9998541204675492, 0.9994903520360561, 0.9993366152684686, 0.9997406042845566, 0.9997523181198226, 0.9995599098296368, 0.9995868197103611, 0.9980779539671785)
track92 <- c(0.9978927424779097, 0.9994059037515435, 0.9976365341491006, 0.9991246444534393, 0.9978594826326931, 0.9999986950728431, 0.9994993558622468, 0.999594919406597, 0.9982439572219856, 0.9979913327944744, 0.9997711077439778, 0.999773005952751, 0.9990174943061162, 0.9998736200749221, 0.9989094582266635, 0.9988818303606699, 0.9998971486376107, 0.9978363241482493)
track93 <- c(0.9998858012894773, 0.9986406547190023, 0.9976357060448069, 0.9991248205219573, 0.9983362082400168, 0.9989237779620753, 0.9990011683524114, 0.9985048056722716, 0.9980597890025527, 0.9983354365005617, 0.9996809529893488, 0.9967017152717369, 0.999100287460796, 0.9953454763271313, 0.9997263140101239, 0.9998005795390768, 0.9998316868685837, 0.9987199894813534)
track94 <- c(0.9981739754556437, 0.9993151099606196, 0.9991435282327261, 0.9989192376970912, 0.9981936504522131, 0.9984724239819144, 0.999683471610998, 0.9998173144511028, 0.9997946217877665, 0.9987483778927733, 0.9997955596953445, 0.9996555341584982, 0.9988100302399429, 0.9963463935096861, 0.9935088606537492, 0.9991994226423743, 0.9992351459171283, 0.9973885798878863)
track95 <- c(0.996824129866858, 0.9952877392994208, 0.9993279704660248, 0.9992709803421385, 0.9996182592617857, 0.9982319328347714, 0.9995961893368397, 0.9983810692188402, 0.998920409488465, 0.9990398636014305, 0.9997443113201422, 0.999460932132427, 0.998725407083022, 0.9988333477530865, 0.9999920031421227, 0.9959642227797719, 0.9990739593636377, 0.9975167764974509)
track96 <- c(0.9965022549091804, 0.9993627759020374, 0.9984809631675352, 0.9990203544907146, 0.999783274526838, 0.9995924598835868, 0.9992929187803887, 0.9992670321165267, 0.9998877798309629, 0.9984525512506917, 0.999550648587684, 0.9982598483818969, 0.9996467921581512, 0.9995065783723094, 0.9995901427155763, 0.9993013063239135, 0.9986299193881878, 0.9987455218754673)
track97 <- c(0.9996601652766497, 0.9993388372046051, 0.9992950245449871, 0.9972788272004246, 0.9959427697252348, 0.9968306872858164, 0.9979980393303082, 0.9963412252901206, 0.9941311165334648, 0.9983224514514809, 0.9995971995205364, 0.9955590954175573, 0.9969418360542831, 0.9997556310392707, 0.9989272121492901, 0.9983698985243403, 0.9967822024563623, 0.9968702850844297)
track98 <- c(0.9923820734427625, 0.9989989439240413, 0.9937166191089217, 0.9951439730095335, 0.9997018792173457, 0.9995654656940015, 0.9965118492433575, 0.9974525218302908, 0.9935743181735405, 0.9959640922881128, 0.9964942750909093, 0.9911636894241054, 0.9943513077543854, 0.9946346811441941, 0.998722944669106, 0.9964948512910027, 0.9996796889559518, 0.9997603364112628)
track99 <- c(0.9998861917397133, 0.9989241654898264, 0.9952811968289493, 0.9998869765543142, 0.9939772897181385, 0.9985423136744086, 0.9992804681242707, 0.9935238308789168, 0.9936809519476745, 0.9999219898686617, 0.9996942302903178, 0.9992344345726332, 0.9986642084232048, 0.9952980094088134, 0.9999615579731286, 0.9999730272639812, 0.9990080486026072, 0.9991243062607461)
track100 <- c(0.9943829383585916, 0.9990113047664436, 0.9991064099015247, 0.9996276734336742, 0.9996736141130451, 0.999001100139844, 0.9999725007672204, 0.9994796082090701, 0.9992778438503455, 0.9998185521603231, 0.9989678799256791, 0.9989555047444454, 0.9985249288346357, 0.9994574469342716, 0.9997818287684473, 0.9976131139187187, 0.9976735673484782, 0.9954514566643053)
track101 <- c(0.998582969305755, 0.9987545783334507, 0.9994163638971679, 0.9998905025693379, 0.9974845273237083, 0.9980207128610353, 0.9996846656890117, 0.9999348693545376, 0.995990222272578, 0.9980649362932786, 0.9986081656466437, 0.9995917389260208, 0.9980024576993156, 0.998886045012986, 0.9999333662976688, 0.9999981942633619, 0.9996129469387321, 0.9959539483529863)
track102 <- c(0.9906873848856776, 0.9999652507672504, 0.9992132355342475, 0.9989473666611095, 0.9970607269243235, 0.9998504552631302, 0.9997257514277019, 0.9999156171604681, 0.9995810489213647, 0.9992633118978178, 0.9988357874484248, 0.9999594033353442, 0.9912758977377454, 0.9954647712046607, 0.9989239469687046, 0.9988841021728181, 0.9999248417848337, 0.9973374039177081)
track103 <- c(0.9998888297652372, 0.9995671676941712, 0.9990090218181138, 0.9993872134897261, 0.9988630241156268, 0.9993262593514282, 0.9999498610701447, 0.9995941237783295, 0.9995815785072837, 0.9995833075662318, 0.9983595191936017, 0.9988528118785435, 0.999376052738768, 0.9998730506571474, 0.9992481522899687, 0.9951017001372302, 0.9961264343145594, 0.9976485481351018)
track104 <- c(0.9997193498772073, 0.999753226019702, 0.9988794602392066, 0.9958738708824543, 0.9989283790422103, 0.9975699618877927, 0.9995804219384786, 0.9991750758808552, 0.999641388252741, 0.9997369967675408, 0.9975035070371875, 0.9989472487380345, 0.9998448118579895, 0.9979835565982185, 0.9968126097665586, 0.999469417635966, 0.9999414782326903, 0.9992425972136587)
track105 <- c(0.9985641282856207, 0.9999449798966145, 0.9999293396746097, 0.9997092108529158, 0.9991860551753636, 0.9996172569558954, 0.9989309898282375, 0.9997079852814268, 0.9998201114821615, 0.9999709209733086, 0.9997426447877575, 0.9981766778448753, 0.9980028850329468, 0.9986717963737021, 0.9987463294278127, 0.9960586842253338, 0.992503036944866, 0.9953332143280589)
track106 <- c(0.9988632048596516, 0.9993852164181593, 0.9964931078970216, 0.9986478513139782, 0.9997380221537677, 0.999575414880646, 0.9988913498736832, 0.997920280543498, 0.998852181793898, 0.9979265745534793, 0.9978080332891957, 0.9994417275013694, 0.9972737346662512, 0.9962929910850078, 0.9990866401945285, 0.9997326533973054, 0.9999079434601593, 0.9994790010335912)
track107 <- c(0.99855346804866, 0.9984158444583364, 0.9989315848285483, 0.9982517033062566, 0.9994568797100765, 0.9991307114145935, 0.9984631334873854, 0.9996321468946618, 0.9983954182672019, 0.9988127015965694, 0.9996629256193287, 0.9999689840257874, 0.9990170313973474, 0.9991031871659822, 0.9998446775236476, 0.9981887458162592, 0.9999583324352236, 0.9993634526402897)
track108 <- c(0.9997040985559976, 0.9974905399217455, 0.9976109552695928, 0.9989341162263616, 0.9986328064758614, 0.9981379893627761, 0.9993389440517577, 0.9999457338970873, 0.9998140514183835, 0.9979851775423578, 0.9994939565973906, 0.9966728677843453, 0.9986241017072464, 0.9995417306784687, 0.9999957624042002, 0.9985680898131729, 0.9988961883387698, 0.9989904937622359)
track109 <- c(0.9997278481706666, 0.9999509429144704, 0.9989758624867857, 0.9998725446811371, 0.9955237456976525, 0.9963881741715155, 0.9999239506145017, 0.9998277314482662, 0.9992772520663424, 0.999850273648951, 0.9999583930599522, 0.999993677942418, 0.9994337133400422, 0.9986829442357583, 0.9994249215704343, 0.9996653162205935, 0.9994364470299899, 0.9981577317772969)
track110 <- c(0.992930221484631, 0.9987870806276412, 0.9995266384837235, 0.9989953070004056, 0.9976556534662103, 0.9992054662506111, 0.9987416982215153, 0.9994474287721706, 0.9985469950445562, 0.9995368142487331, 0.9981131059773398, 0.9990921719153155, 0.9999599434944377, 0.9956322368559869, 0.9988519610767277, 0.9955397512682387, 0.9979191370774352, 0.9980500177370732)
track111 <- c(0.9781023206643096, 0.9886637813232503, 0.9979240433778663, 0.993780803810956, 0.9998277144189798, 0.996396506018762, 0.9994850252894458, 0.9996090633436043, 0.9998325863131969, 0.9965718796265977)
track112 <- c(0.9975402171625557, 0.9992057396882836, 0.9991213566800854, 0.9973200967765354, 0.9990781895448495, 0.9997079750813078, 0.9998474024418884, 0.9999806729779956, 0.9999209369154753, 0.9986287875823271, 0.9997138668864257, 0.9997254253286082, 0.9971526267952223, 0.9930035765657406, 0.9985548408649189, 0.9965037370950373, 0.9995637430534571, 0.9998529737909204)
track113 <- c(0.9971663936305674, 0.9980062843035147, 0.998979153770913, 0.9999910830024118, 0.9968766104405276, 0.9973890400581815, 0.999872857950465, 0.9988200014779972, 0.9991757913633023, 0.9977464713187291, 0.9998718847735895, 0.9995013709621088, 0.9977088955811954, 0.9960944130111101, 0.9993922071621286, 0.9987348697221589, 0.9996709788201797, 0.9982154226777257)
track114 <- c(0.9994052530420693, 0.9993921985770259, 0.9994330238377828, 0.9998436511643162, 0.9987643041646708, 0.999930739072632, 0.9994282677806362, 0.998599915382871, 0.9923347390150351, 0.9979810087625339, 0.9986122294511003, 0.9999681787910917, 0.996860032979121, 0.9984205349752606, 0.9994277020921973, 0.9996598446235636, 0.9994860668715275, 0.9990338539327818)
track115 <- c(0.9935875484963763, 0.9852210898609078, 0.9841326521873185, 0.9842637874270954, 0.9863040963878791, 0.9994582868099054, 0.9996604751832454, 0.992635957891391, 0.998609818206095, 0.998609818206095, 0.985886153494599)
track116 <- c(0.998548237802294, 0.9998942606094743, 0.9994590456551786, 0.9998787757722261, 0.9995629688924212, 0.9980825493999236, 0.9998919924581803, 0.9994499169310544, 0.9996448564512458, 0.9997445444989557, 0.9992110978666199, 0.9991244904061272, 0.9979899640688603, 0.9985218198395579, 0.9997338026533069, 0.9990553285345946, 0.9936923388645476, 0.9950167949439751)
track117 <- c(0.9957711290606396, 0.999761627476551, 0.9982962738852834, 0.9991481789842437, 0.9994168211716656, 0.9978651124297976, 0.9990128379159847, 0.9996472462343372, 0.9959676672028254, 0.9936384430448033, 0.9998481021257855, 0.9998288573820895, 0.9981138355798709, 0.9980708997742138, 0.9998685646830082, 0.9998212658742761, 0.9996719085700713, 0.9990854305810298)
track118 <- c(0.9946966912383604, 0.999833630958801, 0.9947858173372417, 0.9997462852316238, 0.999206949991054, 0.9955894783118436, 0.9999696539754523, 0.9988226660534922, 0.9987307946715406, 0.9990534911808137, 0.9979725177091848, 0.999616059214206, 0.9991961053797862, 0.9982385919810042, 0.9992440427479317, 0.9991594238538422, 0.9987285384289738, 0.9998513059535221)
track119 <- c(0.995310547425841, 0.9926247930249498, 0.9999485017143975, 0.9997370422162024, 0.9997257999598055, 0.9996161051945294, 0.9979893272274202, 0.9975912798281221, 0.998273041533541, 0.9983272442328096, 0.9999289353452606, 0.9988670785595792, 0.9999053048963178, 0.9995834787930875, 0.998674536851355, 0.994827336947134, 0.999990936907303, 0.9995122009733466)
track120 <- c(0.9980766117661126, 0.9996357068545011, 0.9985320046023056, 0.999023000078292, 0.9983928276409715, 0.9991518478002097, 0.9991518478002097, 1.0, 0.99942978583921, 0.9993670068665678, 0.9992649264158912, 0.9999620435776548, 0.9995226389395423, 0.9995335712362188, 0.9994742023418467, 0.9996760659619242, 0.999334874242099)
track121 <- c(0.9797619463057015, 0.9937635862841928, 0.9976505720487139, 0.9966436574793707, 0.9966219922581291, 0.9976265718939067, 0.9995362650033417, 0.999315891311722, 0.985897980657924, 0.9994618064811666)
track122 <- c(0.9956081811345521, 0.9994742914769847, 0.9972957103421446, 0.998508358523594, 0.9970744384995035, 0.9956515844784816, 0.9994608154636818, 0.9989354404364466)
track123 <- c(0.9992541640946775, 0.9995148875777765, 0.9949740389585029, 0.9987729444827849, 0.9985435333222376, 0.9993033398374469, 0.999872307643477, 0.9999853869339033, 0.9990844870045267, 0.9999825070057042, 0.9999055240233676, 0.9945365445491703, 0.9977075909263838, 0.9997679967358137, 0.9998078875773527, 0.9952217645643618, 0.9928721257208925, 0.9933105823636136)
track124 <- c(0.9926890186673522, 0.9973450614271367, 0.999896969540246, 0.9989635261099561, 0.9998828608417498, 0.9990196263289042, 0.9999230977965805, 0.9989352873703442, 0.9989768192842884, 0.9996567273255436, 0.9996529404450917, 0.9996330053693424, 0.9985024639154733, 0.9938525516625782, 0.9988298724220608, 0.99983081995949, 0.9975566388004264, 0.9993923586456794)
track125 <- c(0.996444987520652, 0.9977402942738217, 0.99836148507636, 0.9995975854069798, 0.999556558477975)
track126 <- c(0.9939446229710582, 0.9893117556395611, 0.9934002384286237, 0.9994692969542995, 0.9995101769960327, 0.9822546153153847, 0.9945575182838725, 0.997472627455969, 0.9999882089140405, 0.9995169192555057, 0.9994004623548711, 0.9988810813355586, 0.9991119868519582)
track127 <- c(0.9996260217421428, 0.9992237150691393, 0.9960348712596786, 0.9957197118492627, 0.9929916398003804, 0.9983934069333422, 0.999876994332411, 0.9995175392124318, 0.9992715949391849, 0.9988787664024927, 0.9996825879683295, 0.9986895038583755, 0.9978190278514021, 0.9946752113663483, 0.9975316584254934, 0.9988048513827076)
track128 <- c(0.9969641393927833, 0.9980950943780005, 0.9988279840048215, 0.9999590957904577, 0.9966256956695614, 0.9999895997887844, 0.9942739262405087, 0.9955363064625183, 0.996665072781936, 0.9991622955517512, 0.9988817274531601, 0.9970544908667847, 0.9974398780498607, 0.9972581522749043, 0.9974841580787823, 0.9999981352936125, 0.9973640493500864, 0.9914028160467449)
track129 <- c(0.9970509699088995, 0.99926619444099, 0.9994054287187725, 0.9993409575896819, 0.9999797132183628, 0.9992231546178669, 0.9986173202011428, 0.9981948877862845, 0.9973199495564863, 0.9987479600444281, 0.9963158693936334, 0.9978976742842564, 0.9983693967655551, 0.9982346590081929, 0.9995917734685397, 0.9977146419751534, 0.9977146419751534, 0.995531218078106)
track130 <- c(0.9996506428697057, 0.9995813842885188, 0.9990784341875882, 0.9990510826470548, 0.9998067851249686, 0.9979386131991008, 0.997970505809813, 0.9991433915780495, 0.9995068104636577, 0.999582975651115, 0.9998611342736616, 0.9992619284589365, 0.9987515665194003, 0.9970631079111102, 0.9992496507719243, 0.9992909184703453, 0.9983533361468275, 0.9983729758747932)
track131 <- c(0.9985593200073467, 0.9995267791555924, 0.9991608668102179, 0.9998210952417809, 0.9985082424828865, 0.9994992744150835, 0.9990590017734022, 0.9965652212209789, 0.9981640494110167, 0.9995732923108849, 0.9994329204825912, 0.995193131834334, 0.9968882036369848, 0.999582629157323, 0.9998992505827402, 0.9963696529101522, 0.995035241539403, 0.9971446432449343)
track132 <- c(0.998802670837971, 0.9996710339495295, 0.9976048361288222, 0.9994239121700061, 0.9983016699969621, 0.9998843971936568, 0.9993292302359805, 0.9989832724547203, 0.9999875598938971, 0.9974771220890148, 0.9922264712382045, 0.9974748829889184, 0.9992916634271607, 0.9991630609945858, 0.9993102219714125, 0.9966364906168557, 0.9948303791023577, 0.9974907623882274)
track133 <- c(0.9976514178174589, 0.9980233151069089, 0.9998605286150501, 0.9995342612112216, 0.9998516402110869, 0.9994352423217887, 0.9970968801513851, 0.9985953273777384, 0.9993030749730882, 0.9990548336105673, 0.9976416625700453, 0.9990284174263047, 0.9991205968684674, 0.9984276530365623, 0.9959550262121437, 0.992388555454738, 0.9922139297503029, 0.9983300822967788)
track134 <- c(0.999459258659466, 0.9992698970685024, 0.9974191648292272, 0.9996102260546729, 0.9989314693056472, 0.9983118245555582, 0.9990000206244813, 0.9993641851936218, 0.9986026751491883, 0.9946476696256713, 0.9979268239528004, 0.9956114989928262, 0.9997308459244968, 0.9983191673876898, 0.9967039619832198, 0.9996835719960786, 0.9944295885026354, 0.9969721790238179)
track135 <- c(0.9975107037345181, 0.9990838667470534, 0.9996798074080286, 0.9962370918010152, 0.9996051160328668, 0.9978655072407654, 0.9993200770210598, 0.9988814554272424, 0.9964047266681625, 0.9863975325860648, 0.9979586160254557, 0.9996184925984682, 0.9998068229652489, 0.9952078674872366, 0.999055055799597)
track136 <- c(0.9995495090271549, 0.9990884064315637, 0.9993619711909626, 0.999010806217345, 0.9984034906980439, 0.9990394070248978, 0.998720968916126, 0.9992465735297982, 0.9981731275832022, 0.999247407362391, 0.9990412327569328, 0.9981800050514166, 0.9999992222495182, 0.9985735660306171, 0.9990571434455504, 0.998250948390283, 0.996731719536506, 0.9946210028045357)
track137 <- c(0.9985529797902519, 0.9995400835351789, 0.9989170920905223, 0.9962852745469346, 0.9974460781802822, 0.9993962228520863, 0.999755412830135, 0.9995860121719831, 0.9994356299389473, 0.998166313130869, 0.9947828923943322, 0.9972828489656403, 0.998131723149619, 0.9935552864452573, 0.9954365419777235, 0.9955403800982787, 0.9979836169281681, 0.9969877475651086)
track138 <- c(0.9980618462816505, 0.9989580026411808, 0.9999492907473945, 0.9986794440596919, 0.9963055344252628, 0.999108895437604, 0.9970838543519939, 0.9952999996087455, 0.9963829673839981, 0.9956180852675747, 0.9993925948939074, 0.9988487549839961, 0.9997767611375972, 0.9999893521962521, 0.9982708660360083, 0.999442032752698, 0.9991207545698205, 0.9995951748512734)
track139 <- c(0.9956764893117219, 0.9965185998757804, 0.9985668725278514, 0.9991022470822806, 0.9990828974844075, 0.9994253941887828, 0.9995220789986214, 0.9997067545093433, 0.9994144629782765, 0.9981773250465527, 0.9998773567651158, 0.9999309960330043, 0.999683592702961, 0.9973655207705862, 0.9993357049060637, 0.9995110913192574, 0.9995104455698828, 0.9995324561428338)
track140 <- c(0.9941996544320885, 0.9985097607586999, 0.9991871930607666, 0.9975399135222821, 0.9980643207706664, 0.9928249108127062, 0.9997586931040175, 0.9989136933854157, 0.998557930051134, 0.9971569697562664, 0.9976715314436304, 0.9975091961742765, 0.998436211754391, 0.9991396718418891, 0.9993319662145159, 0.9996295145115268, 0.9982490121798862, 0.9980973173461754)
track141 <- c(0.9963018963201309, 0.9997829257578611, 0.9999570723758687, 0.9998653917205163, 0.9985136548514532, 0.9985108702232066, 0.9973958445134401, 0.9987656324251036, 0.9970720764498266, 0.9992853180060597, 0.9980966433877213, 0.9978907339441405, 0.9953681271350582, 0.9979092743140608, 0.9975760069841212, 0.9966080330570094, 0.999705661426659, 0.9988500879251747)
track142 <- c(0.9995242879630649, 0.9989194640740179, 0.999656532306618, 0.9987860819736609, 0.9991685074660474, 0.9907629266731707, 0.9972029760725695, 0.9986354025491033, 0.9993437892046311, 0.9994873355924434, 0.9993215957804874, 0.9980504571303757, 0.9982094724049523, 0.9988682355555715, 0.9978948877419989, 0.997501302662651, 0.9999691924732624, 0.9941441368997318)
track143 <- c(0.998400019546888, 0.9985309343239321, 0.9961507082828017, 0.9993380761783047, 0.9996885027433557, 0.999252576443234, 0.9961809263254824, 0.9985394645951627, 0.997968555844799, 0.9995367934834922, 0.9979402340832637, 0.9965990882057034, 0.9946020742064525, 0.9940756615459889, 0.9993920167653808, 0.9999944681611408, 0.9994177816986428, 0.997748742208079)
track144 <- c(0.9989494145611887, 0.99947426648504, 0.9933069758173857, 0.9981134364218048, 0.9991863388939279, 0.9992853412367493, 0.9994372245852805, 0.9997320984562827, 0.9986039862125712, 0.9975667803569799, 0.9995571052580443, 0.9991396718418891, 0.9993319662145159, 0.9996295145115268, 0.9982490121798862, 0.9980973173461754)
track145 <- c(0.9973976279975093, 0.9993326485883502, 0.9987574989043292, 0.9999928418180853, 0.9981149227972959, 0.9989921855006341, 0.9997448883171359, 0.9991727239987851, 0.9999819333226994, 0.9983082952154689, 0.9986869321374054, 0.9978631906701569, 0.9967094552980706)
track146 <- c(0.9946700772068255, 0.9665789351726347, 0.9974047154414837, 0.9973736405513675, 0.9998290551481389, 0.9974843087269301, 0.9982196628164699, 0.9916875801998288, 0.9983998324359828, 0.9998462055347704, 0.9989573889026316, 0.9914771299478218, 0.9989934887850715, 0.9842970085261489)
track147 <- c(0.9995379490153069, 0.9994252702459829, 0.9972686888589115, 0.9981552787788812, 0.999625613941766, 0.9995088114354186, 0.998214292205844, 0.9999432571336844, 0.9980090925954983, 0.9997254686950783, 0.9984856495092034, 0.998561029629221, 0.9982801226235175, 0.9993564978941837, 0.9997409537043942)
track148 <- c(0.9993803596075832, 0.9973893972248933, 0.9990927025510616, 0.9933765391833645, 0.9926827917009112, 0.9961620842004751, 0.9984743156647822, 0.9986967644421129, 0.9992995895518414, 0.9994612008319863, 0.9997756458487924, 0.9998154861415, 0.9982761547355032, 0.9997111640095364, 0.9997886255260858, 0.9987825006150588, 0.999657065717429, 0.999878572086877)
track149 <- c(0.9984276291306858, 0.9985419050903559, 0.9990414805310303, 0.997277149691216, 0.9986556351089257, 0.9997991218307042, 0.9955191929916655, 0.9999464763338246, 0.9993402008139888, 0.9926812057806218, 0.9882696188056147, 0.9910444539250597, 0.9987700249648335, 0.9945161422273846, 0.995789355805193, 0.9946552421557454, 0.9989788712890835, 0.9937966271040461)
track150 <- c(0.9993223830379405, 0.9987635900756124, 0.9997479866396303, 0.9983601795613175, 0.9985493688653657, 0.9994201432965079, 0.9972108941344564, 0.9988884276616469, 0.9987841814348509, 0.9985049317539895, 0.9996617956511726, 0.9997900552811635, 0.9983179488641556, 0.99908443710798, 0.999851510527903, 0.9987277380884011, 0.9997255432559496, 0.9983093621130976)
track151 <- c(0.9991122317719631, 0.9982345599904084, 0.9983566206819203, 0.9979000089615743, 0.9979968532557636, 0.9983970726308885, 0.9999690342574444, 0.9984680010362986, 0.997620264521373, 0.9979301650046065, 0.9991687280471847, 0.9964310897281121, 0.9980508958432028, 0.9994652255492829, 0.9984216344660473, 0.999547087020123, 0.9977823527981641, 0.9960165002578736)
track152 <- c(0.9993651869158786, 0.9994781326869872, 0.9990120864633327, 0.9995949748663412, 0.9994510860182374, 0.9984178241799023, 0.9987542091534906, 0.999303500929035, 0.9993700202737594, 0.9983980019792144, 0.9973901866190461, 0.9956932742265114, 0.9940951482573737, 0.9975052710275348, 0.997184534221408, 0.9957961875417038, 0.9979033510328212, 0.9974122212163384)
track153 <- c(0.9982471458749704, 0.9986483948805427, 0.9989160949191699, 0.9999341745028071, 0.998022850955076, 0.9992201851766952, 0.9985982018079373, 0.9995614736314777, 0.9987732447872463, 0.9969652195065601, 0.9995513356658442, 0.9884496429413958, 0.996041213690294, 0.9960748264792774, 0.9930302910536895, 0.9911996443123222, 0.9974213783234381, 0.9992789450941271)
track154 <- c(0.9980387191200687, 0.9947880389001017, 0.9958472198971006, 0.9998102235424724, 0.9997267203274509, 0.9997594059225781, 0.9984852978372998, 0.999495934283782, 0.9985354228376818, 0.9996669385636788, 0.9995635461800502, 0.999294762996908, 0.9927677331674608, 0.9942413954382178, 0.9999770840864166, 0.998556959735495, 0.9966313900475381, 0.9905617173878559)
track155 <- c(0.9999111373481075, 0.9977046988122956, 0.995696305253107, 0.9996859068104154, 0.999990242449844, 0.9989723466101533, 0.9999526431113406, 0.9987119135226455, 0.9949960565181356, 0.9996131053731138, 0.9990386537655596, 0.9974194285824607, 0.999565766327084, 0.9992221677370455, 0.9990906753805026, 0.9964714230362531, 0.9937906428197338, 0.9977872638327524)
track156 <- c(0.9936903667566087, 0.9998257959831451, 0.9994732636458801, 0.9997788565025157, 0.9972992628559743, 0.9982679539199797, 0.9990116817102617, 0.9831070625096135, 0.9862266962069682, 0.9981216059395066, 0.9963179814040993, 0.9980122900562742, 0.9986008234534437, 0.9935403172670547, 0.9952811189229915)
track157 <- c(0.9983679576369251, 0.999506526969723, 0.9976644672542229, 0.9999241214217922, 0.9998470937484035, 0.99891516404716, 0.9987975927254459, 0.9918809082048977, 0.9981110310841723, 0.9984753505231554, 0.9996350123696631, 0.9998934281961347, 0.9977078637817476, 0.9978919644027704, 0.996518797522075, 0.9986929055019178, 0.9989881401429334, 0.9998320663477365)
track158 <- c(0.9998506257688838, 0.9997656840910899, 0.9974554911133, 0.9990449640090219, 0.9998913107491807, 0.9980310137514559, 0.9974179354278896, 0.9989537577328951, 0.9970396952723158, 0.9988156629182963, 0.9981728425769535, 0.9999860284035949, 0.9974578278999988, 0.9999580265453037, 0.9998841745422973, 0.999091010671484, 0.9971262957825241, 0.9985604428426547)
track159 <- c(0.9971045884558448, 0.9996993684504144, 0.9999960787617693, 0.9988415334839981, 0.9987254232402146, 0.9999938170928135, 0.9986709971284111, 0.9999190965844745, 0.9943121988742549, 0.9995565135372007, 0.9994122979428067, 0.9998422726989924, 0.9986606724473038, 0.9974824752207665, 0.9986783100688569, 0.9972044541149208, 0.9959472974658278, 0.9972084529476356)
track160 <- c(0.9989540935133058, 0.9998918083777086, 0.9990741171521917, 0.9997101995586233, 0.9998959113927278, 0.9993743241426174, 0.9993169052201556, 0.9992351395825307, 0.9978031220953957, 0.9961967336051955, 0.9983930314841779, 0.9986055949091017, 0.9994026812146652, 0.9984414846119204, 0.9967481004739597, 0.9969042115402716, 0.9922326441174363, 0.9934726703360915)
track161 <- c(0.9970954820807035, 0.9994175072630397, 0.9973389308494505, 0.9887586935450889, 0.9943401134555905, 0.9994481666034455, 0.9995256370248228, 0.9981366312453637, 0.9993462024009643, 0.9979798889513656, 0.9994598230544353, 0.9975074932344319, 0.997321163324155, 0.9964901626461956, 0.9992793338844328, 0.9989138907809381, 0.9963916174081577, 0.9994229901934468)
track162 <- c(0.9910715196899199, 0.9988126016203109, 0.9961999202243194, 0.9977837148054096, 0.9988991529971594, 0.9994861053662549, 0.998534101197701, 0.9995051193984863, 0.9997534479765072, 0.9996255048043884, 0.9995632407226552, 0.9991340866672708, 0.99532360804726, 0.9955805727723674, 0.9999850344435797, 0.9994701278846028, 0.9998381974173352, 0.9991974658389833)
track163 <- c(0.9997201812697766, 0.9998952711355958, 0.9997462603074565, 0.9997409480132364, 0.9991227203973411, 0.9999986554656867, 0.9979735870071234, 0.998476691884533, 0.9977278425090971, 0.9799504960569568, 0.9994249215704343, 0.9996653162205935, 0.9994364470299899, 0.9981577317772969)
track164 <- c(0.9997908512662678, 0.9993005975521272, 0.9981740959700207, 0.9992934753241912, 0.9993753507943012, 0.9993643438808302, 0.9993372434026484, 0.9999811813578092, 0.9976951500771799, 0.9945384764234597, 0.9966523815144123, 0.9998942442490942, 0.998837411148668, 0.9930417458462346, 0.9972754501477215, 0.9993008002681727, 0.9990627217806031, 0.9994002896529779)
track165 <- c(0.998944295216437, 0.9985626274445976, 0.9997696462385436, 0.9984000002554697, 0.9980661342590915, 0.9999189578556636, 0.9983657283561979, 0.9990263163103117, 0.9981568954236414, 0.999734500668437, 0.9982962822100059, 0.9995736552974617, 0.9997000134465607, 0.998198421895195, 0.9930678591265417, 0.9956715599769019, 0.9993882306819903, 0.9958256903459087)
track166 <- c(0.9932957477859954)
track167 <- c(0.9970255303049833, 0.9993675449837276, 0.9977537134929497, 0.9999427220486514, 0.997081974534379, 0.9995637866397767, 0.9997834419165327, 0.9992676762445354, 0.9991884335550288, 0.9987944785800938, 0.9998032666409048, 0.9993610063353157, 0.9991208800065934, 0.9996975649131231, 0.9999074861389797, 0.999688911145457, 0.999420198379932, 0.9993877597746945)
track168 <- c(0.998946316558842, 0.9993214546501221, 0.9997017709769185, 0.9989278359920328, 0.9981742783802241, 0.9998827541881906, 0.9968615783117122, 0.9952832410430027, 0.9970176293359879, 0.9990367827909156, 0.9994082911611252, 0.9990705123624043, 0.9991394589741046, 0.9901869738728387, 0.9998490136711653, 0.9942665522070598, 0.9931309389231129, 0.9986957306544022)
track169 <- c(0.9997784537621616, 0.9999000241338819, 0.9990986965178351, 0.999868746373676, 0.9998978319690166, 0.9994135255389786, 0.9957731537403129, 0.9981611627289342, 0.9986040060825596, 0.9932803522130798, 0.9998757412084511, 0.9940956198872214, 0.999540416970692, 0.9977140731182251, 0.9967009699063482, 0.9970792438096214, 0.9981442495860192, 0.9998162756706207)
track170 <- c(0.9968135538262187, 0.9986952006642796, 0.9995847867074039, 0.9999893449790398, 0.9994438466158176, 0.999488971890281, 0.9993575556160343, 0.9997320787844736, 0.9980260814407086, 0.9964132128394719, 0.9986241339735831, 0.9998454715069969, 0.9997005226960467, 0.9990229512471792, 0.9998405678663933, 0.9988418290286954, 0.9971981691956957, 0.9990246563794594)
track171 <- c(0.9985035270364463, 0.9996472103109733, 0.9982549257635736, 0.9983577218985717, 0.9955957677256916, 0.999333517970514, 0.9987945706184551, 0.9994447934730437, 0.9989677735409521, 0.9972583174028298, 0.999375379720854, 0.9980391817294354, 0.9991345362721441, 0.9985883468629735, 0.997397263662768, 0.9978720638239671, 0.9987014133385167, 0.9990328840171249)
track172 <- c(0.9963588654277513, 0.9987610023558892, 0.9987344839525581, 0.9979484964669841, 0.9877749863318639, 0.9982231410999036, 0.996280708902566, 0.9965782545155132, 0.9956819020149428, 0.9968849416937013, 0.9982859807521153, 0.9986516040185598, 0.9997203671755434, 0.9962670359120043, 0.9984309546108306)
track173 <- c(0.9995783269211383, 0.9904562843624173, 0.9918398389309385, 0.9994972657579999, 0.9913899805224334, 0.998507240610253, 0.9973220015470522, 0.9994267690199032, 0.9995905996382137, 0.9998063619971024, 0.9994442978091284, 0.9989645924585477, 0.9954419434189244, 0.9934954325964215, 0.9982660245224052, 0.9978547811475198, 0.9978547811475198)
track174 <- c(0.9957677193401836, 0.9976627064368385, 0.9986503100352482, 0.9972231103872119, 0.9996125621133327, 0.9949653232070695, 0.9999624966301776, 0.9933582373147267, 0.9995089446348043, 0.9996720854769973, 0.9993511969594283, 0.9963831887777679, 0.9996445564835128, 0.9990262351420793, 0.9986378903455033, 0.998580846323188, 0.9966063327868678, 0.996046678724999)
track175 <- c(0.9987918579970344, 0.9974840637067708, 0.9951984826230321, 0.9978868505226358, 0.998275192471131, 0.997127917307833, 0.9990693205471182, 0.9992471870573222, 0.99993017635253, 0.9992168967388033, 0.9991179256293882, 0.999419723253608, 0.998898317867312, 0.9976476385415562, 0.9989955693429109, 0.9988768422710532, 0.9988145399331444, 0.9999921126981175)
track176 <- c(0.9903257289350076, 0.987871697416362, 0.9984698478089234, 0.9976903049485334, 0.996302151239642, 0.9997385437966518, 0.9998888764038368, 0.9982585450467362, 0.9986572948209664, 0.9982570263411472, 0.9904968051943649, 0.9997515874033159, 0.9946390868165874, 0.9969567737700545, 0.9968312669714747, 0.9990913539507067, 0.9977900383431388, 0.9976056587773334)
track177 <- c(0.9904271456678886, 0.9980323920438708, 0.999424285046651, 0.9999362537523544, 0.9996977828922424, 0.9967394984785453, 0.9993583196730466, 0.9987634686428895, 0.9982567820127211, 0.9992609743975158, 0.997483288982352, 0.9972022595304425, 0.9921862273507343, 0.995007000725537, 0.9997404497793889, 0.9989133889796231, 0.9988422862848109, 0.992225178429881)
track178 <- c(0.9969310232756375, 0.9724893597496517, 0.955832438022741, 0.9379295288113757, 0.9975572837902317, 0.9921307620979851, 0.9873882787673973, 0.9976318464341487, 0.9954819630069558, 0.9860425886063551, 0.984616629145201, 0.994748712482595, 0.9993271336308549, 0.9974835985591561, 0.9984591152486438, 0.9756067756792319, 0.9845479632435604)
track179 <- c(0.9989480746474012, 0.9997466675853053, 0.9984744226205569, 0.9997288444248287, 0.9985297568993082, 0.9996239126902726, 0.9987493769583023, 0.9972561286971594, 0.999471147535163, 0.9958437256044749, 0.9998879169395374, 0.999999632302896, 0.9992604158130357, 0.9995247440812095, 0.9997922199851766, 0.999388759331045, 0.9987905264466803, 0.9987440038424837)
track180 <- c(0.999689450862378, 0.999880969426286, 0.9989296186815989, 0.9999997085308865, 0.9989831320600844, 0.9998858502026126, 0.999247265224306, 0.9999813486556121, 0.9989271797375452, 0.9995250320373699, 0.9998448178480557, 0.9998104651667651, 0.9993004682623315, 0.9986224415219607, 0.9997113430457482, 0.9998408999697459, 0.9991112184635697, 0.9992208457637978)
track181 <- c(0.9991764647197181, 0.9989821477663019, 0.9996644182866711, 0.9996883473147851, 0.9997661609314953, 0.9992131644756598, 0.9999021389575058, 0.9990402902668879, 0.9993609152547247, 0.9992475453255985, 0.9998147717605795, 0.9965987370655212, 0.9976858031066881, 0.9986686551652656, 0.9996249112183174, 0.9999100752457172, 0.9999093950532251, 0.9984817248510963)
track182 <- c(0.9962217392651265, 0.9999505247482862, 0.9980595020750759, 0.9999996433751157, 0.9997861311028248, 0.9991235809685731, 0.9994529418693565, 0.9989098645140372, 0.9992464520839481, 0.9997105365323538, 0.9966622951864484, 0.9909838173187757, 0.9994801422490819, 0.9991318614201279, 0.9991110109304483, 0.9964475375923768, 0.9956407318200087, 0.9978901954491846)
track183 <- c(0.9993372145447317, 0.9993334260289216, 0.9969540067437698, 0.9994650685449462, 0.9968393603750372, 0.993248479533799, 0.9996653311829644, 0.9990457789891592, 0.9999889945920067, 0.9986143916228145, 0.9992157840962741, 0.997987301170244, 0.9999964992525607, 0.9995251549759275, 0.9998148374651619, 0.9975651632696907, 0.9979782820369603, 0.9984008036554695)
track184 <- c(0.9979064684240361, 0.9993760825920249, 0.9999616013584995, 0.9994840154640037, 0.9971067350050016, 0.9998877856453005, 0.9997430042044717, 0.9965573861236376, 0.9993903483222498, 0.9995518719662012, 0.9989691654729771, 0.9972000097691716, 0.9929059426310306, 0.9895360175426218, 0.9992582837589689, 0.9968155418238304, 0.998148787776627, 0.9990824318097332)
track185 <- c(0.9999354138363282, 0.9900364414921972, 0.9979818865376608, 0.9990077878727985, 0.9992776291046466, 0.9993275769012708, 0.9992852494584472, 0.9994064050718064, 0.997755236675569, 0.9981680690978582, 0.9997284639253888, 0.9995320676594346, 0.9956029650728955, 0.9949187163799077, 0.998752493446366, 0.9998056863469252, 0.996605893528934, 0.9946823649482641)
track186 <- c(0.9979088929400499, 0.9997713530481656, 0.9938000982182731, 0.9984896606723007, 0.9990611479161754, 0.9987690491222231, 0.9975990164749535, 0.99845840343289, 0.9985087138760986, 0.9978935517637488, 0.9998595994457782, 0.9994017593969723, 0.9992501358612179, 0.9999973964243275, 0.9994399059178558, 0.9996673617325406, 0.998943163003563, 0.9981266434336209)
track187 <- c(0.998011984350834, 0.997870155068601, 0.9970966041765715, 0.9988696944883922, 0.9975891587807623, 0.9979968296451911, 0.9989557922082098, 0.9968671537890744, 0.9995737226505907, 0.9928939223947228, 0.999979186928064, 0.9956150813114178, 0.9980940550363502, 0.996833921450083, 0.9981087931756014, 0.9961640034356136, 0.9952169961824842, 0.9963136081854188)
track188 <- c(0.9980942725262256, 0.9991151864493412, 0.9976904689658127, 0.9994783619507543, 0.9992576018029629, 0.9999068136493565, 0.9997861143186351, 0.9998281349797343, 0.9992145871188228, 0.9927594198656652, 0.9985029977674803, 0.9978711211772674, 0.9948107593600597, 0.9999139836561001, 0.9995282677610311, 0.9996037931037964, 0.9991277369484508, 0.997848623264668)
track189 <- c(0.9934583530711414, 0.9996803325493768, 0.999390496178827, 0.9993398283401709, 0.9990611360191766, 0.9997358835630608, 0.9998700368843674, 0.9995047140361984, 0.9970994569605209, 0.9988714197949505, 0.999153256785382, 0.9972982830574458, 0.9973466617121743, 0.9985731374867066, 0.9991329036901695, 0.9976850965631141, 0.9987191653153766, 0.9942144482289387)
track190 <- c(0.9940998371437588, 0.9975678648533047, 0.9914056929035799, 0.9996995302614867, 0.9994581105156448, 0.9996245948132865, 0.9952876913334314, 0.9933642767844135, 0.9984801914125712, 0.9972221902064172, 0.9984495481749428, 0.9995883154103371, 0.9977450825257153, 0.9988087446472226, 0.9996354957427511, 0.9994309419862156, 0.9991470061076065, 0.9993764327240101)
track191 <- c(0.9986706958039135, 0.9996439084267176, 0.9959597820363172, 0.995677274977176, 0.9993261243548496, 0.9981740356159834, 0.9922911610156352, 0.9980105902319285, 0.9994183347712869, 0.9999966102118242, 0.9991609059048729, 0.9997522574891017, 0.9987870294507342, 0.9970345755475161, 0.9991358567246652, 0.9995838298396703, 0.9996356530988703, 0.9983036092133385)
track192 <- c(0.9993514919140887, 0.9999671287649817, 0.9970962662872273, 0.9982897818384279, 0.997661706161734, 0.9977854573954352, 0.9996076333455721, 0.9997312748780596, 0.9985296813132383, 0.9978198387193037, 0.999999538724996, 0.9994064162224637, 0.99976377308372, 0.9997441932213569, 0.9994398366015944, 0.9968623676758055, 0.9968623676758055, 0.9977523369225626)
track193 <- c(0.997617853012155, 0.9998218256692435, 0.9999687744854598, 0.9993990503353493, 0.9993611775102496, 0.9984147968004946, 0.997211639596079, 0.9998753564656228, 0.998886640254548, 0.9999255984559563, 0.9982246721229612, 0.9980602452495448, 0.993900507553817, 0.9984786411015737, 0.9982283263419491, 0.9993926200721408, 0.999123989740952, 0.9994771049545453)
track194 <- c(0.9943908051437327, 0.9955174642747885, 0.9958484394403635, 0.9988180583555974, 0.9952409134963855, 0.996889287906391, 0.99987997514147, 0.9985357357956764, 0.9945569262664147, 0.9982036755569194, 0.9979666677739196, 0.9998511211545865, 0.9988992327390337, 0.9999794564864471, 0.998815284606749, 0.9986852896769897, 0.9997729818517157, 0.9941404524309889)
track195 <- c(0.9986459985123824, 0.9995390448811778, 0.9978947967919654, 0.9969244931443006, 0.9971507993657543, 0.9865354571096535, 0.9741405132648763, 0.9981115078270069, 0.9942366090128814, 0.9919706055040174, 0.9935980414313208, 0.9999675869187377, 0.9998876487189726, 0.9999699353456022)
track196 <- c(0.9994571735871091, 0.9997359919873701, 0.998621682665995, 0.9967886663330779, 0.9997365974031652, 0.9990113048524539, 0.9971585126875099, 0.9980658536013977, 0.9987518431038663, 0.9986497955017701, 0.9993635739977067, 0.999964807659712, 0.9974166083845234, 0.9973182065653274, 0.9999881770714397, 0.9993279752819151, 0.9989904127369198, 0.99909431294853)
track197 <- c(0.9984800790773086, 0.9995395600842151, 0.9987526236479435, 0.9991623381296765, 0.9994970793821941, 0.9998036652839402, 0.9994335801515867, 0.9930725349064261, 0.9952938115023523, 0.9984886472033667, 0.9978668975785935, 0.9990229236397713, 0.9999852186717173, 0.9996253212617223, 0.9999472976006348, 0.9972993355742161, 0.9980708895203747, 0.9993530372785787)
track198 <- c(0.9979349000432332, 0.9993757734704348, 0.9975441570064988, 0.999684236465905, 0.9993987029662218, 0.9986330225853091, 0.9992929102739934, 0.9957608918907438, 0.9998763196447248, 0.9968126803361023, 0.9990354411904843, 0.9991221059437522, 0.9958325391022873, 0.9961951274735736, 0.9997602267719455, 0.9997666123621652, 0.9998461678505354, 0.9993956817202309)
track199 <- c(0.9985053622746348, 0.9997838384000908, 0.9978369756368702, 0.9998820918870557, 0.9988970770054032, 0.9976711184981462, 0.9994319855632484, 0.9992183126346138, 0.9995123540121292, 0.9992316439853013, 0.9989103759459199, 0.9990164824779727, 0.9947936650132041, 0.9928657982791633, 0.9996911506293973, 0.995934078319639, 0.9974911689327203, 0.9947406227251009)
track200 <- c(0.9963477172436048, 0.9942084030986731, 0.9991562899790023, 0.9996067916315111, 0.9999738681690525, 0.9999998073594117, 0.999244852098117, 0.9999897425390458, 0.9994969566373364, 0.9996579870499641, 0.999609094319385, 0.9998762347794562, 0.9962284542783684, 0.991463115778922, 0.9994869972293517, 0.9933739678735247, 0.9940772330109225, 0.9991996112439087)
track201 <- c(0.9943882298261613, 0.9995890730795455, 0.9978812044907354, 0.9967144325894948, 0.9987133719087277, 0.9973470514857715, 0.999054689319094, 0.9993003827655444, 0.9984044850004494, 0.998905489898139, 0.9984506387468345, 0.9950903770255843, 0.997920693661957, 0.9983318274983195, 0.9982153267994215, 0.9998730763289796, 0.9999356878646646)
track202 <- c(0.9999371805921372, 0.9983123988889079, 0.999698343030053, 0.9982409822354729, 0.9997112041584433, 0.9993628889024504, 0.9993989882348171, 0.9994445628337081, 0.9979157715982296, 0.9990426957048995, 0.9998264318226207, 0.9998149687024832, 0.997895368731551, 0.9965035402016034, 0.9974432815370794, 0.9997556763487132, 0.999975845022283, 0.998995719400115)
track203 <- c(0.9908970743281129, 0.9949318876547236, 0.9994455993978659, 0.99998747960911, 0.9998337637428089, 0.9997616894029517, 0.9994888490309178, 0.9995589003308913, 0.9993822968708808, 0.9984575246639401, 0.9996793531697834, 0.9996793531697834, 0.996473390094995, 0.9987695364060281, 0.9995368052211826, 0.9985703439024533, 0.9974926127990381, 0.9977003238051891)
track204 <- c(0.9980961795639743, 0.9994665759469396, 0.9998519053416229, 0.998922918215761, 0.9999762570995321, 0.9999917207588439, 0.999419061943616, 0.999844212956837, 0.9963615679959859, 0.9982583535920555, 0.9991873387163243, 0.9994865083918136, 0.9936873295029808, 0.9975623298909789, 0.9987696600038841, 0.9976002727748775, 0.9990346232195131, 0.9931873015454471)
track205 <- c(0.9980181179537095, 0.9873834922188277, 0.9936931151208402, 0.9995523513790415, 0.9980035309567363, 0.9999361786032509, 0.9948183866952085, 0.9981205018993431, 0.9998874764656447, 0.996249112194107, 0.9995188993622737, 0.9984254500160686, 0.9965337773960464, 0.9967858704353681, 0.9982462671868998, 0.9996787418281219, 0.9992346642541188, 0.999481245500307)
track206 <- c(0.9989480939307541, 0.9985522639679981, 0.9998024786650591, 0.9989193066686739, 0.9979131340053299, 0.9999284340974276, 0.9987423805633494, 0.9971377515811471, 0.9982671439074726, 0.9974656270288901, 0.9878599901406634, 0.9957210393140546, 0.9980488766946974, 0.9969479725040794, 0.9958276249488643, 0.9967480152710808)
track207 <- c(0.9987819606395446, 0.9997920458477527, 0.994558650987053, 0.9994416917052673, 0.9987628199065636, 0.9996772667869498, 0.9996218792760688, 0.9999993799493881, 0.9986226929347185, 0.9997640046632824, 0.9978754471707206, 0.9990225994455455, 0.9981148738356995, 0.9983530109428677, 0.9989436960285367, 0.9999446046358365, 0.9992795165191547, 0.9986290513265387)
track208 <- c(0.9955839911544913, 0.9999906315207455, 0.9994803317030899, 0.9991132978766821, 0.9999795183105672, 0.995930348328189, 0.9956941833369706, 0.999277595976265, 0.9942639303186506, 0.992421052436725, 0.9983501783904943, 0.9990345388216774, 0.9974729203956197, 0.998472857126668, 0.9966640104649303, 0.9987038546166107, 0.9948167417542694, 0.9888550768735989)
track209 <- c(0.9975681627188108, 0.9975148901406592, 0.9980269711123446, 0.9991639324943477, 0.9966875186164297, 0.9971615486816352, 0.9593784502607713, 0.9988880917818516, 0.9976460835844009, 0.9976798007468411, 0.9825685466773859, 0.9961271148304872, 0.9943616904737137, 0.9716867710427856)
track210 <- c(0.9998510467772048, 0.9984117552412499, 0.9993727091848035, 0.9973405364653016, 0.9955723842998911, 0.9994153033954671, 0.9978562923012995, 0.996529431789842, 0.9966235715985797, 0.998794767741495, 0.9990084824385027, 0.9988724787238742, 0.9973485488518515, 0.9993311979185512, 0.9997423055021597, 0.9980012844958297, 0.9955408182550096, 0.9920001194870026)
track211 <- c(0.9994498382814331, 0.9988599912138038, 0.9996071538052913, 0.9971366896218096, 0.9990734117111956, 0.9982023053661984, 0.9981677226747435, 0.9998558832968073, 0.9993672589708628, 0.999709070758631, 0.9978297082475273, 0.9992476764448005, 0.9991412913778167, 0.9990074989346738, 0.9983827571041076, 0.9990414504392607, 0.999513803580369, 0.9978874239054627)
track212 <- c(0.9999097020787793, 0.9998440965396015, 0.9991345225473721, 0.9995556862165383, 0.9988120956790018, 0.998111653095556, 0.9998988187843221, 0.9936895578902573, 0.9974071975608385, 0.9981541377124258, 0.9972396105535822, 0.99842544185409, 0.998967343297868, 0.999343600496244, 0.999882669886746, 0.9991013122141983)
track213 <- c(0.9989979221383627, 0.9981723157798715, 0.9987356341440492, 0.9981704178561783, 0.9958936286116308, 0.9989311391122976, 0.9987453897128047, 0.9982878022450246, 0.9995886256639694, 0.999050812353794, 0.9978074613339472, 0.9972654946273242, 0.9986963830833524, 0.9973223082401048, 0.9978283316600477, 0.9990746653544735, 0.9971591506357212, 0.9961187011039679)
track214 <- c(0.9915541877743168, 0.9993155894196686, 0.9961518745383127, 0.9947655130384471, 0.987991744835357, 0.9993138364043438, 0.9952041441708196, 0.9979955656366993, 0.9992157796996808, 0.9945095069313278, 0.9984947729337643, 0.9992865382177157, 0.9981251242231083, 0.9994443658331208, 0.999258988132847, 0.9993414210993264, 0.9999152244536893, 0.9996704788775039)
track215 <- c(0.9987213946788781, 0.9983791725948888, 0.9955828960617278, 0.9974288930444973, 0.9995587890460396, 0.9979613671061089, 0.9989208914876213, 0.9994797338775889, 0.9954242077471273, 0.9982332688625807, 0.9999536537236093, 0.9996363690698141, 0.9998150648223326, 0.9998528020731227, 0.9981514093420198, 0.9982516103385446, 0.9976787897023033, 0.9994322689272711)
track216 <- c(0.997983490802575, 0.9993108436337194, 0.9966014532180799, 0.9994822492815693, 0.9969054656825873, 0.9980933115555901, 0.99942905251728, 0.9999956607901992, 0.9998289345197078, 0.999210165575506, 0.9993566108046287, 0.9980163500414072, 0.9995065245019445, 0.9977596452035089, 0.9989831098122491, 0.9993361890545125, 0.9928264034997455, 0.9968797203773995)
track217 <- c(0.9939019366388414, 0.9971273839296877, 0.9955148119242531, 0.999924045069656, 0.9968458366604616, 0.9957479923825587, 0.9966554976536167, 0.9987896021210677, 0.9976346476241726, 0.997187270806872, 0.9995341272116854, 0.9997629017859162, 0.9980172502106922, 0.9939371643630515, 0.9989869182829225, 0.9991182903061724, 0.9997875342425804, 0.9995502847146033)
track218 <- c(0.9972031107673174, 0.9845381723808533, 0.9845706937838067, 0.9934045238787113, 0.9301696011720545, 0.9999946255973952, 0.9999501149373732, 0.9970780760838899, 0.9974073873884661, 0.997851703008279, 0.9966993702944443)
track219 <- c(0.9996594308848641, 0.9988239080501052)
track220 <- c(0.999393072621647)
track221 <- c(0.9979141435964135, 0.9995095021463063, 0.9954118675786343, 0.997660249829683, 0.9956889133762472, 0.9979055070697799, 0.9923459449912467, 0.996137626262172, 0.9990877775017508, 0.9987514042165935, 0.9890026209680399, 0.9827076499488973, 0.9885366245775165)
track222 <- c(0.9976100332671651, 0.9974746244723709, 0.9976780017503013, 0.9982425524964744, 0.9994178970547059, 0.9998500440084419, 0.9996229870777016, 0.9947020231596801, 0.9928961676561238, 0.9996824270544812, 0.9996137980906158, 0.998681375902189, 0.9943448927288954, 0.994867708013937, 0.9999738836451634, 0.9985392181125249, 0.9984389499401926, 0.9997907921705824)
track223 <- c(0.9986708597044177, 0.9989701171038918, 0.9977839499035851, 0.9998063773849675, 0.9902169498078685, 0.997786853484147, 0.9997188675020605, 0.9980229431790257, 0.9970673545357862, 0.9993245925438342, 0.9961491718744964, 0.9971868193262635, 0.9970692333368972, 0.9997829251738685, 0.9947088427659024, 0.9945793518919903, 0.9999694618390165, 0.9986072599512521)
track224 <- c(0.9995025392528556, 0.9988976914992201, 0.9980255547891347, 0.999452214697115, 0.9961978142839221, 0.9991451330242721, 0.9998990087593188, 0.9984069675353735, 0.9997153186001675, 0.9979251779999082, 0.9991045139657411, 0.9997182903490038, 0.9991888573679906, 0.9945656751565042, 0.9974654240874772, 0.9999345001073943, 0.9994508767255327, 0.9998618999468185)
track225 <- c(0.9973339452464102, 0.9998128643516023, 0.9997057934387336, 0.9993347905484457, 0.9998195056132859, 0.9978497841497322, 0.9995409817848273, 0.9990476821149644, 0.9904950232143457, 0.9987360526589207, 0.9998946034165108, 0.9999178844104271, 0.9956002735618976, 0.9835298403429868, 0.9950903649401615, 0.9986787496853669, 0.9974746728949122, 0.9988617026009654)
track226 <- c(0.9997500332032082, 0.9985506820335411, 0.9973980041866848, 0.9967593524546279, 0.9981355101731737, 0.997842975503057, 0.9972247399755912, 0.9966066645605782, 0.9942975886875266, 0.9960876944781069, 0.9991326795009915, 0.9996942086032761)
track227 <- c(0.9846019181287514, 0.9978208759821704, 0.99531789306707, 0.99892069184794, 0.9962088997514786, 0.9974684185164123, 0.9971902664080435, 0.997106889458763, 0.9931776123142582, 0.996071311109807, 0.9969688486858896, 0.9997552607508121)
track228 <- c(0.9960304205583979, 0.9994777162299167, 0.9995749242290677, 0.9998997110087717, 0.9998126760338177, 0.9998666736561184, 0.9993884784881031, 0.9973366504999398, 0.9987523263656312, 0.9909431209311602, 0.9810664081769328, 0.9981302657725892, 0.999138805496607, 0.998123813896249, 0.997764242434924, 0.9994386375837677, 0.9993198148002983, 0.9989872844840391)
track229 <- c(0.9983658632941638, 0.9990334909192352, 0.9996917775544462, 0.9999016972146658, 0.998824071063826, 0.998658765407021, 0.9998965080137632, 0.9993035100895978, 0.9991696335474324, 0.9993692549884616, 0.9987180026903213, 0.9998597561818503, 0.9996342287742213, 0.9998725583667405, 0.9998969843249159)
track230 <- c(0.9976946069720045, 0.9999772505104917, 0.9982611451657557, 0.9998410497863406, 0.9998702635213758, 0.9968671537890744, 0.9995737226505907, 0.9928939223947228, 0.999979186928064, 0.9956150813114178, 0.9980940550363502, 0.996833921450083, 0.9981087931756014, 0.9961640034356136, 0.9952169961824842, 0.9963136081854188)
track231 <- c(0.9966115515756109, 0.9979494168610098, 0.9958094058519474)
track232 <- c(0.9981273176815292, 0.9977348361032575, 0.9980872881706331, 0.9997913766404423, 0.9971889400107482, 0.9987633845359848, 0.9997306591003818, 0.9999477638016937, 0.9971384767557749, 0.9965515279260243, 0.9999573001705674, 0.9990521258781451, 0.9977606347290805, 0.9974189542047334, 0.9973623315886017, 0.9972334378548512, 0.9991986426598862, 0.996249315303145)
track233 <- c(0.9993588536888279, 0.9997813846989285, 0.9988105036938084, 0.9981122173884366, 0.9977910750065997, 0.9990608076522967, 0.9995432397263567, 0.9980675396668774, 0.9987351650665861, 0.9995108511418241, 0.9997813947026809, 0.995100338492804, 0.992419592894488, 0.9936517015411369, 0.9991125074120936, 0.99977507291855, 0.997762109359461, 0.9981825254983727)
track234 <- c(0.9992234905458722, 0.9999937690668809, 0.9998027254235018, 0.9999613720176658, 0.9998349309793276, 0.9980589316858443, 0.9969326865190093, 0.9999449673825681, 0.9994370795260543, 0.9985879421732746, 0.9996146469823658, 0.9999222317566686, 0.9972363073390491, 0.9984931214776501, 0.9997301268160387, 0.9999232839566549, 0.999965653598883, 0.9986846961031144)
track235 <- c(0.9959165029545225, 0.9963276968891912, 0.9999672737185648, 0.9999520592934499, 0.9978920708885378, 0.9971711606819502, 0.9995715621240324, 0.9971929293094145, 0.999147875438676, 0.9999303763917611, 0.9991867863377011, 0.9995638465411159, 0.9994344096747358, 0.9952031419545359, 0.9999196511872037, 0.9973441219179143, 0.9979740506788515, 0.9959492028101967)
track236 <- c(0.9908697906483706, 0.9964835022208615, 0.9996806903777324, 0.9985146530864412, 0.9984316891735443, 0.9995245885482962, 0.9983051364378199, 0.9998473290375248, 0.9976915133010028, 0.9988723142029805, 0.9995123174037315, 0.9832494090703572, 0.995967832498511, 0.9912352640676932, 0.9905701595775475)
track237 <- c(0.9910879909654472, 0.9996510180407343, 0.9994191871487881, 0.9995612380332106, 0.9999859836540019, 0.9991372602566164, 0.996546259506659, 0.9993470232433129, 0.9993103962819835, 0.9991073958807678, 0.9985377468378496, 0.9988761073229677, 0.999843570874252, 0.9994549841026557, 0.9988565759585197, 0.9966254236228723, 0.9933097474405992, 0.9975960372836562)
track238 <- c(0.9981702803334802, 0.9871247638474999, 0.9894511106684828, 0.9847305538480321, 0.9848534290315734, 0.9986846173318661, 0.9959461580462103, 0.9972782951236123, 0.9995136174340933, 0.9926755079509142, 0.9905634858293109, 0.9995810524050949, 0.9994927685479862, 0.9868347362931228, 0.989686526831155, 0.99812104050495)
track239 <- c(0.9995831551524447, 0.9992156273801671, 0.9968203690101008, 0.9995615785255013, 0.9940420973626887, 0.9997398074698627, 0.9991711670998004, 0.9983428470327687, 0.9979639684109681, 0.9999234166387636, 0.9999334971421243, 0.9991785367161278, 0.999387552694077, 0.9972989518388367, 0.9970958750611002, 0.9997371924988712, 0.998430511515996, 0.9997667199703161)
track240 <- c(0.9983838759016409, 0.9976945578541315, 0.9960000881012069, 0.9980705576073043, 0.9995369637805446, 0.9956941775716001, 0.9986179322013046, 0.9991209970075658, 0.9995888931600191, 0.9996417185089, 0.9978631726894643, 0.9952394972106813, 0.9956597018580566, 0.9952943012235985, 0.9989363586124566, 0.9944249404199815, 0.99133737684644, 0.9977623561863468)
track241 <- c(0.9997044827253144, 0.9978310461884646, 0.9979640367415906, 0.9999323946127495, 0.9993945810802907, 0.999951380806474, 0.997438226531934, 0.9984838761540585, 0.9968244775483185, 0.9975924864563216, 0.9996006647549546, 0.9991420888452514, 0.9993577750608493, 0.9977009668632815, 0.9996367597584057, 0.9998641975348457, 0.9998793664212431, 0.9966330820405227)
track242 <- c(0.9992430083350659, 0.9987498072021995, 0.9980990969470439, 0.9999026870768256, 0.9995241086767235, 0.9989965097188644, 0.9989275035572894, 0.9999440065766262, 0.9986343426853398, 0.9982537803907547, 0.9998853534905224, 0.9999432661956694, 0.9977771698680579, 0.9964148597469107, 0.9984889550542813, 0.9985359380284353, 0.9996884585308176, 0.9997753884613637)
track243 <- c(0.999568808458633, 0.9999648786158132, 0.9996791052866444, 0.9998106527957581, 0.9999579352363306, 0.9997939192444975, 0.9981007479862044, 0.9988951871487872, 0.9990202934914233, 0.9977296708731782, 0.9983583404702782, 0.9996193691974543, 0.9994273680395601, 0.998288729490113, 0.9991151713595846, 0.99843010738351, 0.9996534538460983, 0.9991439395291546)
track244 <- c(0.9992308164855748, 0.997849445887187, 0.9968097771234887, 0.999753377089442, 0.9967676542345199, 0.9995749687726784, 0.9998418702524826, 0.9998042904503925, 0.9992295218223205, 0.9991528373657932, 0.9981764440025424, 0.9975360448148688, 0.9981505650756038, 0.9964488054731224, 0.9977548337413062, 0.9981870039861341, 0.9986072266833138, 0.9953186838119636)
track245 <- c(0.9992191319697327, 0.9992491407474196, 0.9981993223085737, 0.9970172614093155, 0.999294939752931, 0.99551949006744, 0.9948257689607555, 0.996652742391625, 0.999924931255609, 0.9991131102280831, 0.9973106457938358, 0.9923778815330936, 0.9954028060265874, 0.9959028755939, 0.9965633377421484, 0.9830014960113352, 0.9960896163550399, 0.9983746026319247)
track246 <- c(0.9983819399097568, 0.9884176311167588, 0.9986886667859048, 0.9975225799611838, 0.9979142273402072, 0.9946406377041046, 0.9692642320183045)
track247 <- c(0.9947409236330971, 0.9954248134060764, 0.9999257924917918, 0.9992592800549432, 0.9979588037763695, 0.999102432402972, 0.9982975552122455, 0.9999673970330175, 0.9993491935688333, 0.9973462280765457, 0.9854585898868442, 0.9858452189408238, 0.9962365558460112, 0.9994309419862156, 0.9991470061076065, 0.9993764327240101)
track248 <- c(0.9996453716495037, 0.9998311864489849, 0.9999815435865992, 0.999986030061303, 0.9956603342573053, 0.9977169177831918, 0.997866479850054, 0.9967262694791524, 0.9967538215366776, 0.9993692662021038, 0.997802244476342, 0.9979973686102445, 0.9984023850121684, 0.9992262936195849, 0.9993267408958331, 0.9996825424757441, 0.9957640081119127, 0.9926321387013735)
track249 <- c(0.9970273739677048, 0.9995060684303333, 0.9990982557809914, 0.999776783805704, 0.9999979601274417, 0.9990456494065673, 0.999894041702478, 0.9988307551199895, 0.9994570514611194, 0.999601396732515, 0.9982306190391821, 0.9984924027557002, 0.9993271624622532, 0.9997400580807038, 0.9992075785796618, 0.9981502816539254, 0.9995240696511908, 0.9966465107085154)
track250 <- c(0.9993237029070483, 0.9998223872150872, 0.9978721074232508, 0.9996810291483267, 0.9974852468410436, 0.9967625065586068, 0.9983899018287877, 0.9976412691411882, 0.997632239716981, 0.9905297985321289, 0.996317838243219, 0.9983352142881842, 0.9990983282333282, 0.998807022160925, 0.9986539270759109, 0.9986401947959678, 0.9968499986537541, 0.9971507530566438)
track251 <- c(0.9942995639773652, 0.9972478505469428, 0.9989598791599162, 0.9989683386977752, 0.9929651076642336, 0.9992755886445468, 0.9995139816283864, 0.9972819713510804, 0.9993467151833165, 0.9981431709951225, 0.9996224591885161, 0.9993856220723236, 0.999406907594965, 0.9998536447162354, 0.9992149191856934, 0.9999993050993092, 0.9938682708391018, 0.993233569500401)
track252 <- c(0.9750083814866236, 0.9977099468507046, 0.9999811813578092, 0.9976951500771799, 0.9945384764234597, 0.9966523815144123, 0.9998942442490942, 0.998837411148668, 0.9930417458462346, 0.9972754501477215, 0.9993008002681727, 0.9990627217806031, 0.9994002896529779)
track253 <- c(0.9943905542051468, 0.9994223686046079, 0.9963280262344839, 0.9998978595512302, 0.9999198683766226, 0.9992836910488856, 0.9988506121386316, 0.9967199143225494, 0.998750564341117, 0.9991377849476873, 0.9999242273582887, 0.9991282357234382, 0.9991641004816015, 0.9956284325753325, 0.9971538873964058, 0.9953278908266023, 0.9965601269506099, 0.9997657874165059)
track254 <- c(0.9901353348003327, 0.9955361316535876, 0.9994706337651834, 0.9998672609235156, 0.9986271831988627, 0.9977751565971644, 0.9995436351091384, 0.9998284743555416, 0.9993201049041972, 0.9994104923327788, 0.9995323995474444, 0.9992538661726338, 0.9988340450735516, 0.9986485846159028, 0.9999760080623151, 0.9975173765418234, 0.999542598673778, 0.9994588261484534)
track255 <- c(0.9913002469554855, 0.9950177852321959, 0.9975379490271036, 0.9992513427754018, 0.9991982933507392, 0.999763643774195, 0.9989147027489862, 0.9997503474653271, 0.998394002126101, 0.9991339543811104, 0.9989222000541864, 0.9983487696934555, 0.9975623085201814, 0.9981420293041079, 0.9998141595773286, 0.999530488758679, 0.9997600988627064, 0.9994994461472971)
track256 <- c(0.9984164124385324, 0.9977599857829796, 0.9997137222306143, 0.999157974385691, 0.99957388741267, 0.9980336217346671, 0.9987832884036602, 0.9999549388990098, 0.9999983365484574, 0.9986257793078906, 0.9994424187120661, 0.9977071434823774, 0.997460020681329, 0.9927615332557085, 0.9999709031616784, 0.995082629120799, 0.9992899299202501, 0.9988432874466693)
track257 <- c(0.9997696384584258, 0.9983634297355403, 0.9978360926344751, 0.9990953181465773, 0.9994596371507981, 0.9974819394479244, 0.9996002275145051, 0.9991830715837495, 0.9989594749173897, 0.9989664670594517, 0.9955344745893867, 0.9995970636454875, 0.9970846518778325, 0.9985532891324541, 0.9985295010392455, 0.9949208036888115, 0.9970785546300038, 0.9966039083451094)
track258 <- c(0.9955635034129292, 0.9982456412767958, 0.9943551843827559, 0.996444949656698, 0.9890062692041365, 0.998054787445823, 0.9989590670092194, 0.9989864857348616, 0.9973337207548197, 0.9947992723026666, 0.9974375465759863, 0.9893253777311307, 0.9998022132142461, 0.9922604335122782)
track259 <- c(0.9923532652409588, 0.998787820249059, 0.9982161497035729, 0.9957420711447997)
track260 <- c(0.9931406299959659, 0.9990701274165599, 0.9939879205373795, 0.9999793401591447, 0.9963091371344593, 0.9996338576461843, 0.9999497869091847, 0.995813351906202, 0.9945489088403038, 0.9997313218804496, 0.9995185302020713, 0.9998530959388379, 0.9937892452209448, 0.9963497608723018)
track261 <- c(0.9989182483979782, 0.9967929596393834, 0.9985744705062468, 0.9992087936223057, 0.9939222026850879, 0.9981856811863825, 0.9986334735040735, 0.9971678849020877, 0.9999545165738638, 0.994591955960596, 0.9974249317912102, 0.9988449447874147, 0.9978769808006355, 0.9996531909497883, 0.9991215763327441, 0.9995584040810569, 0.998658966435341, 0.9984910248377004)
track262 <- c(0.9992762476344403, 0.9988952256118264, 0.9841562534095233, 0.9969684430326421, 0.9993259551358317, 0.998479462462796, 0.998474353807205, 0.9997460966525931, 0.9991141930585303, 0.9988155157834602, 0.9978177058337063, 0.9913022302698766, 0.9977150155392605, 0.9982303407806894, 0.9947218327614256, 0.998951970749298, 0.999555028007946, 0.9982880266755302)
track263 <- c(0.9951497345320681, 0.9976404670756528, 0.999136990723517, 0.9988043231948439, 0.9995795418355149, 0.9969225399763771, 0.9990576449031112, 0.9961969004989142, 0.9992557670476837, 0.9958707220824593, 0.9980943428722361, 0.9984787361536137, 0.9790180508616936, 0.9964914305219523, 0.9893599197958071)
track264 <- c(0.9986546170757961, 0.9991088757282284, 0.9979750636079892, 0.9993568229348653, 0.9952748551691932, 0.9944683814553061, 0.9972655127856493, 0.9953209361262297, 0.9949600573161588, 0.9988141527152242, 0.9999440593172816, 0.99987663043037, 0.9986213149151908, 0.9952782102601038, 0.9924000740821491, 0.9996634200210377, 0.9993796690506656, 0.9993401644146451)
track265 <- c(0.9930685479089683, 0.9962582895353309, 0.9988751905848366, 0.9999516458806698, 0.9980728608134856, 0.99968838696679, 0.9985524630354802, 0.997167299090402, 0.9999889778429436, 0.9999889161378448, 0.9992119152338534, 0.9996326047125279)
track266 <- c(0.9967526099319092, 0.9988051389782666, 0.9989077870681432, 0.9999943668933238, 0.9999954091370694, 0.999995256044219, 0.9999510320841923, 0.9996341154048054, 0.998173397186707, 0.9968834096232825, 0.9992488229805062, 0.9986378443774148, 0.9978216475209897, 0.9944709929000767, 0.9999983140356639, 0.9969851995703937, 0.9970076997764301, 0.9975056860608106)
track267 <- c(0.9994374876499657, 0.9999466625050623, 0.9948212540839128, 0.9977507781914575, 0.9974425544906761, 0.9996881614716487, 0.9992764187926435, 0.9997854440098615, 0.9999065048599863, 0.9996291724469349, 0.9978268278053717, 0.9965158804704862, 0.9994643838040213)
track268 <- c(0.9857256918088255, 0.998924282553902, 0.9992892192645645, 0.9995913658699355, 0.9992174029513814, 0.9996117824720292, 0.9991220406971599, 0.9990794788213968, 0.9992789217729009, 0.9978121303343631, 0.9983785453546388, 0.9983298950380021, 0.9982254058053005, 0.9992312137954398, 0.9998505184038082, 0.9999295938047502, 0.9993681016654994, 0.9994121199616914)
track269 <- c(0.9993501250694397, 0.9906656373356882, 0.9980529602791113, 0.9926908802929102, 0.9973032763817123, 0.9988369035951082, 0.999899193587916, 0.9995283816788915, 0.9963823118320273, 0.9995354418025231, 0.9996100010241786, 0.9999557090052105, 0.9988085515363764, 0.9992341362141294, 0.9994864060573357, 0.9989898325958535, 0.998338161206705, 0.9992617715429053)
track270 <- c(0.9965828125512609, 0.9987961728054273, 0.9981159468172309, 0.9986794519281033, 0.9995926808021194, 0.9997141701231069, 0.99999077535696, 0.9999130941982272, 0.999055119569549, 0.9976822136920475, 0.9971357256250315, 0.9989290352819462, 0.999807460614453, 0.9985610696167733, 0.9990416856698487)
track271 <- c(0.9956295800345871, 0.9971839630534451, 0.9991292134028856, 0.9948521324486369, 0.9972993922631022, 0.9993846528657737, 0.9905233495707322, 0.998871863735537, 0.9945538321101625, 0.9878451093205896, 0.9994119396277562, 0.9987580005984726, 0.9998420488881888, 0.9976854830395635, 0.9992156179371147)
track272 <- c(0.998437984204966, 0.9987002691959677, 0.9984855879999991, 0.9987880795764376, 0.9953770882013631, 0.9974181766288108, 0.9963578308339899, 0.9979060371016033, 0.9999638418502396, 0.9994374229104499, 0.9967698533017629, 0.9979537612595346, 0.9992346616372279, 0.996623033376148, 0.9986759121416805, 0.9974482790744641, 0.9923533694654969, 0.9959435257462946)
track273 <- c(0.9989432748565089, 0.9976160887709551, 0.9995231078865805, 0.998406234795683, 0.9980389116099022, 0.9998770959268224, 0.9941203334585833, 0.9956598514945498, 0.9980981402166881, 0.9971235010373721, 0.9993512576694185, 0.999824334438532, 0.9976325681189239, 0.9940156616916963, 0.9983041525012895, 0.9992502299655845, 0.9982508967565344, 0.9981411817669094)
track274 <- c(0.9930738522687722, 0.9998154648526477, 0.9998488605754153, 0.9989627399560118, 0.9995469807494488, 0.9999782913591381, 0.9999439461129892, 0.9977155728732042, 0.9987132740704275, 0.9986808221295044, 0.9971099511184147, 0.990584030771974, 0.9991114375628288, 0.9995951958800392, 0.9993925378246743, 0.9993789691876095, 0.9947835602889278, 0.9978278365552246)
track275 <- c(0.9916838602159783, 0.9969684255306678, 0.9996938484781798, 0.9990214139206864, 0.9991427914015633, 0.9995359174777839, 0.998159407498707, 0.9950941378465247, 0.9961172914413977, 0.9906825305505761, 0.9982773618331521, 0.9967155398408566, 0.999307422554346, 0.9987705907502155, 0.9969560057794048, 0.9985286499383464, 0.9988205342615728, 0.9997733477108673)
track276 <- c(0.9994997888947054, 0.999407876746931, 0.9993669205166739, 0.9999949376196375, 0.9994919051382147, 0.9999095080935572, 0.999798884731928, 0.999926389509225, 0.999285682732621, 0.9987123250978978, 0.999994354995823, 0.9967710049467925, 0.9986540093345447, 0.9993791374725792, 0.9984892975162583, 0.9974658608977677, 0.9990983069520823, 0.9976500726687494)
track277 <- c(0.9981190217387028, 0.9974780694103781, 0.9962603135370225, 0.997991229082608, 0.9980351821036269, 0.9985670275160379, 0.9981049624598034, 0.9993224428368895, 0.9950715118799135, 0.9951782951991747, 0.9986095190656242, 0.9992279249729434, 0.999479789075528, 0.9994974076416092, 0.9999913868171475, 0.9975402068139093, 0.9975912322210129, 0.9973667562911273)
track278 <- c(0.9988662194296705, 0.9982277943667733, 0.9933727059717629, 0.9979365195677748, 0.9982240248914898, 0.9926567950743584, 0.9954909813826124, 0.9992976403951349, 0.9997529955274093, 0.999511884307395, 0.9979461695978569, 0.9989598906126372, 0.9951892702193994, 0.9977286213729896, 0.9995488139275279, 0.9990299858564144)
track279 <- c(0.999663426980359, 0.9975853958787086, 0.9978100640821245, 0.9997748127348347, 0.9987166366226395, 0.9993749308595538, 0.9992707947545627, 0.9992334338906664, 0.9999999130395916, 0.9977685977946993, 0.9993667920984246, 0.9995019142334346, 0.9994945855222325, 0.9992797576901347, 0.9997075507310726, 0.9989276860032212, 0.9996904207857181, 0.9940176103781074)
track280 <- c(0.998885407265949, 0.9997562509941448, 0.9998337180004115, 0.9977698468521866, 0.9940021020407939, 0.9936355174144283, 0.9983425647210443, 0.9995926480480747, 0.9970310672268257, 0.9980608060517048, 0.9999605377375878, 0.9980028999380476, 0.9987392332153803, 0.9999090634554321, 0.9979301897865385, 0.9994885852168082, 0.9976066943400411, 0.996716694606057)
track281 <- c(0.9987467853132507, 0.9970165387225803, 0.9980936947480775, 0.999423168404813, 0.9980669444127336, 0.9994126532021065, 0.998093832480862, 0.9985077940464305, 0.9983397905125464, 0.9968873553684984, 0.9998136899426484, 0.9993315929625014, 0.9984765975100326, 0.9996149736787445, 0.9997362979687046, 0.9999942704950626)
track282 <- c(0.9978598830934717, 0.998532780059938, 0.997011298233021, 0.997657386745556, 0.9919124789410014, 0.9970968233302594, 0.9979595438609103, 0.997754248514161, 0.9999348646137101, 0.9986446689392565, 0.9991259703681854, 0.99970401431124, 0.9999946255973952, 0.9999501149373732, 0.9970780760838899, 0.9974073873884661, 0.997851703008279, 0.9966993702944443)
track283 <- c(0.9979495701028043, 0.9992149944486103, 0.9986936492652619, 0.9995883283323116, 0.9945624990019806, 0.9991094552130831, 0.9991508450921552, 0.9981663941441027, 0.9993829859918095, 0.998552559323273, 0.9991961929533694, 0.9979804229627787, 0.9980072964458279, 0.9981066752520771, 0.9997245804650049, 0.9939259882081343, 0.9945609647668515, 0.9966331298586962)
track284 <- c(0.9993638696958784, 0.9995576008834293, 0.9986653661768932, 0.9999929520500236, 0.9991060272709831, 0.9998889799615899, 0.9997071631560868, 0.99655752185793, 0.9961087831755657, 0.9995132803280594, 0.9998789053737858, 0.9989816388744379, 0.9970397783102142, 0.9953956631218327, 0.9986820779286636, 0.9992602188992933, 0.9999002659526114, 0.999396655760062)
track285 <- c(0.9991222063841433, 0.9991754516551294, 0.9987487447595282, 0.9995469536066568, 0.9994483757722656, 0.9987893217032339, 0.9999809896454982, 0.9997060356750341, 0.9986771803725999, 0.9989504761658411, 0.991221827117015, 0.994953443907369, 0.9962503742335345, 0.9979931132490146, 0.9994620587791501, 0.9942407174531257, 0.9994625139806923, 0.9993583173521274)
track286 <- c(0.998502642668142, 0.9986634748433542, 0.9987396526459178, 0.9987850038732364, 0.9959256573434021, 0.9972779050464319, 0.9984246683236719, 0.9999739147173515, 0.9995407081728545, 0.9958915145138623, 0.9994903769591511, 0.9997391197033474, 0.9940278134333794, 0.9970439176382355, 0.9977796521744929, 0.9989057196887619, 0.9983563967677932, 0.9933303238510849)
track287 <- c(0.9963842476333147, 0.9999999860990316, 0.9958077665040075, 0.999766861243494, 0.9921557053886939, 0.9987723994980726, 0.9995466557910001, 0.9993839895220857, 0.998172270879634, 0.9996672750286747, 0.9985317625422125, 0.9997838564298773, 0.9999954016999983, 0.9999979636846873, 0.9999845850782374, 0.9991552654355738, 0.9999494139365578, 0.9985497943230498)
track288 <- c(0.997286613204597, 0.9931397734078597, 0.988763399588034, 0.9981380607905459, 0.9992445473480325, 0.9995816892401213, 0.9970270569173936, 0.9971003314995751, 0.9988074978419021, 0.9989795493722404, 0.9944657256968993, 0.9926247710549891, 0.9940168514442465, 0.9990417325579433, 0.9955042855270628, 0.9972781514994943, 0.9979007651631071, 0.9952141858103803)
track289 <- c(0.9806461787393473, 0.9926058892628579, 0.9989772626912885, 0.9985137386204525, 0.9984948708206605, 0.9974496256766732, 0.9996652410188367, 0.9983271407487766, 0.9932848109782818, 0.9914584202916031, 0.9941207496756612, 0.9974395191190151, 0.9937761498064039, 0.996360101698652, 0.9858363933266181, 0.9972374918491206, 0.9991404617132102)
track290 <- c(0.9969894951507371, 0.9986258846837994, 0.993485745136803, 0.9995981510127473, 0.9970053272106773, 0.9991066236869588, 0.997435997005901, 0.9954470961147326, 0.9951116704558624, 0.9971086140980495, 0.9847166062703252, 0.9928823543500208, 0.9989089558643024, 0.9995193992177948, 0.9955405949016041, 0.9978059689287576)
track291 <- c(0.9988766919925944, 0.9948835950902646, 0.9960222733140601, 0.9998866648754631, 0.999942502743956, 0.9967847988965023, 0.9996653228285208, 0.9997269403673302, 0.9932373292990947, 0.9896910355070955, 0.9997980904807394, 0.9997060226464376, 0.9998275598849755, 0.9988061812404417, 0.9989625134530362, 0.9975712374417544, 0.9982611799348307, 0.9972667746435074)
track292 <- c(0.999455429604579, 0.9991934099963548, 0.9996067683387138, 0.9951594452684867, 0.9973164563478718, 0.9999992319101457, 0.9991007576940586, 0.999979526897473, 0.9988796483831379, 0.9908715945743202, 0.995880506417593, 0.9986427679369857, 0.9998680767544741, 0.9991342985047914, 0.9997835190411032, 0.9999469877065436, 0.9962185040395339, 0.9979635200054222)
track293 <- c(0.9991790866583063, 0.9991502966852353, 0.9993068889524689, 0.999205816111893, 0.999731824205172, 0.9991093413053008, 0.992801691297735, 0.9991113170871853, 0.9935754487167098, 0.9979136649562755, 0.9950787726074444, 0.9980780544818476, 0.9992923142058665, 0.9999877554152569, 0.9998336729539592, 0.9994533364650229, 0.9958670588362073, 0.9933064991952265)
track294 <- c(0.9994115879340316, 0.9915865849881401, 0.9956046115852721, 0.9944932626048348, 0.9965389829899965, 0.9992596425392264, 0.9975649661331606, 0.998593127741589, 0.999407294948598, 0.9979718623540734, 0.9992079058140652, 0.9979428316564695, 0.9988977117645002, 0.998805518772902, 0.9993682642857081, 0.9985902298155676, 0.9858585026528638, 0.9795917869598112)
track295 <- c(0.9840555803364336, 0.9985817272966689, 0.9926761567262194, 0.9879850317938774, 0.9821702550308583, 0.9958836203767104, 0.9974823646488561, 0.9980890466810384, 0.9981412013305904, 0.9995468473682085, 0.997627361090001, 0.9954500790667623, 0.9977818683718245, 0.9997297167917336)
track296 <- c(0.9990926134639284, 0.999007410911963, 0.9995020242469667, 0.9982385865153542, 0.9995370589315704, 0.9999594075479094, 0.9997826536222627, 0.9999999102945779, 0.9991729055881234, 0.998908873673713, 0.9995669976512278, 0.998594141246847, 0.9971803925936774, 0.9937744978992709, 0.9981600130609842, 0.9987054777063125, 0.9996835973605965, 0.9994245030553551)
track297 <- c(0.9891253349489939, 0.9979293408415729, 0.9995031368617995, 0.9959488722558579, 0.9989001273760694, 0.9996112639704549, 0.9979685960564136, 0.999531409836517, 0.9974662925019651, 0.9969805282282184, 0.9955578130690295, 0.9877884762601093, 0.9951377124896682, 0.9941045618088704, 0.9896889457069746, 0.9926578237571987, 0.9952362933941438, 0.9998744597153512)
track298 <- c(0.9841490761855612, 0.9966029754853983, 0.9982793694188198, 0.9996209702105758, 0.9991683232591179, 0.9962648859237878, 0.9999854344082545, 0.9999851508886718, 0.99874707456939, 0.9986899440754299, 0.9998398739273432, 0.9992997595030608, 0.9991259894367649, 0.9975018084819317, 0.9990198204709044, 0.9967189427491313, 0.9991465407934363, 0.9960760646521732)
track299 <- c(0.9983263001311781, 0.9992430125768684, 0.9988599669931717, 0.9969145429300974, 0.9958006382368002, 0.9998953926682341, 0.9981299836724304, 0.9938090451183865, 0.9992608881369438, 0.9981670329935125, 0.9937874635761257, 0.9945430037803088, 0.9998121852683968, 0.9971934651460933, 0.9964036021824316, 0.9901690003777495, 0.9849415664928389)
track300 <- c(0.9988114775402069, 0.9993034583804051, 0.9958822610274347, 0.9992287019086588, 0.999385314507778, 0.9979047398888967, 0.9974111851658025, 0.9994999901771983, 0.9993442309905889, 0.9954445284882213, 0.9932718723398903, 0.9979134551534055, 0.9978301289726876, 0.9995049210336615, 0.9992434634943597, 0.9995838451085322, 0.9993505189880688, 0.9978849712038264)
track301 <- c(0.9995169616700368, 0.9991474418026893, 0.9977817670245474, 0.9990078138591526, 0.998739903072198, 0.9993290945308255, 0.9992390391875634, 0.998376998164332, 0.9999904140527279, 0.9961464142629636, 0.9931501200787699, 0.9944245030587668, 0.9978907091492331, 0.9972566079595699, 0.9987231169393942, 0.9984871955787682, 0.9979951453846835, 0.9983354243372158)
track302 <- c(0.9984910766935003, 0.9926584770116027, 0.997546442856435, 0.9986699330590687, 0.9986945866490291, 0.9968495864030874, 0.9978448891332641, 0.9977575130567018, 0.9995001534409568, 0.9991915050126675, 0.9991193914679887, 0.9997162801324349, 0.9915209420132293, 0.992768402964654, 0.9971498094943811, 0.9989606897602655, 0.9964116580814422, 0.9963753343935959)
track303 <- c(0.9914048967674773, 0.9947263533278503, 0.999899245436738, 0.9993555199030778, 0.9968969985502577, 0.9999992793450596, 0.9990887203506138, 0.999805099738734, 0.9986153842202604, 0.9970649446361212, 0.99726435075888, 0.9961716882788397, 0.9964248631963942, 0.9926932364104261, 0.9987924430133253, 0.994396807866905, 0.9907113661145177, 0.9931451693451836)
track304 <- c(0.9999111905745626, 0.9990901269365238, 0.9995136411303099, 0.9995419732940004, 0.9986783817186966, 0.999241186073277, 0.9995855848928064, 0.9989709395685928, 0.9994306046591022, 0.9960143658993493, 0.9997569050499234, 0.9994141225654191, 0.9966484801984046, 0.9946854548870638, 0.9989322465471975, 0.9975766561733099, 0.9993048147346679, 0.9981432351796538)
track305 <- c(0.9998368650740607, 0.9981930876603453, 0.9991634526941301, 0.998557455599784, 0.999851013688223, 0.9990831877083924, 0.998901999508125, 0.9996539081700151, 0.9997396031392847, 0.9999861960299467, 0.9992125783250935, 0.9993559070689175, 0.9996629733746621, 0.999802990609844, 0.9970951309794275, 0.9988289030208928, 0.9936710872505355, 0.9895805634788543)
track306 <- c(0.9996672650784225, 0.9990064761669953, 0.9937520287519367, 0.9990243756314215, 0.9957828146524923, 0.999025602710018, 0.9996883738227355, 0.998924246739554, 0.9985900746703834, 0.9983605882086153, 0.9992219880745554, 0.9995717353298244, 0.998629717198544, 0.9994272267674802, 0.9999210000920038, 0.9960521680263085, 0.9950328543532276, 0.98925478962419)
track307 <- c(0.9975789402476317, 0.9959178331053473, 0.9976679256770881, 0.9997362463558439, 0.9915651599816304, 0.9984292754412663, 0.9980519838872886, 0.9988037681169898, 0.9957577197913938, 0.9993679807938042, 0.9998744666482342, 0.9986074163990825, 0.9976425787650103, 0.9993384613949616, 0.9994521521578986, 0.9982015450179285)
track308 <- c(0.9962563941734904, 0.9916556334991881, 0.9970335276656173, 0.9999609943082209, 0.9990054150984681, 0.9999387441897855, 0.9983506269219722, 0.9986443418703599, 0.9984557784778937, 0.9954995476007128, 0.9995594156944575, 0.9917926140567442, 0.99189330202418, 0.997217918933774, 0.9998353317470777, 0.9964681625101715, 0.9973631323834073, 0.9956196675445174)
track309 <- c(0.9974954361121543, 0.99759575887901, 0.9989170220080729, 0.9982404782726028, 0.994332475579431, 0.9832221645389864, 0.993771735314179, 0.9973355218994934, 0.9937041331879096, 0.996930032015372, 0.9936540903844958, 0.9986006788544083, 0.9988431657492515, 0.9973462473793449, 0.9909259432901627, 0.9965498271170378, 0.9980945151577753, 0.996606304673345)
track310 <- c(0.9963023432345234, 0.9945472247718146, 0.9967815286360543, 0.9998230589575069, 0.9985470556041804, 0.9946744473209506, 0.9980229535231171, 0.9905157841486065, 0.9988739347961775, 0.9974440239503481, 0.9996247161582856, 0.991628613557832, 0.9984376876296835, 0.9977731874201774, 0.9981907826791457, 0.9969457492463581, 0.9956970191982394, 0.9997720119616159)
track311 <- c(0.9997052221759588, 0.9988039764635073, 0.9933991149879439, 0.9928779339325725, 0.9975781973578882, 0.9985427089385811, 0.9996420816763517, 0.9965847932686099, 0.9997805299111567, 0.9990934036046714, 0.9993896854058146, 0.997978884999627, 0.9979087558570305, 0.9982329332510002, 0.9815788168050094, 0.9883830782076126)
track312 <- c(0.996972180973188, 0.9993810503063282, 0.9999892870506364, 0.9989877518300014, 0.9999952485979957, 0.9991791302011772, 0.9959931531526397, 0.9994158526626671, 0.9999970827741674, 0.997289382765326, 0.997282285286996, 0.9981007546061149, 0.9975747561829768, 0.9993649088576593, 0.9970607659794418, 0.998932412804423, 0.9987954477124479, 0.9929410061114295)
track313 <- c(0.9962281263740704, 0.9976734021048742, 0.9999106228739572, 0.9996205387147787, 0.9990709355165031, 0.9958120680346633, 0.9997490879544968, 0.9987368671011522, 0.9997274304159073, 0.9934407399016078, 0.9997288129279198, 0.998325941212021, 0.9993395461095722, 0.9980190280637208, 0.998674161296502, 0.9989966913375984, 0.9951312140985074, 0.9963406407118021)
track314 <- c(0.9984894620918393, 0.9999002139217036, 0.9993447809824131, 0.998271508249323, 0.999417778893767, 0.9995615216428823, 0.9990723582679356, 0.9987068427892714, 0.9976793641380691, 0.9999599460651619, 0.9992821666280247, 0.9982848194780755, 0.9988122315476748, 0.9993668534358662, 0.9995770645558737, 0.9968664348637175, 0.9981533236636758, 0.9996997433546156)
track315 <- c(0.9978879377902644, 0.9991992844369242, 0.9988873595700621, 0.9983607835277115, 0.9972126048954691, 0.9984682935352436, 0.997105100760315, 0.9974584042095492, 0.999728430251797, 0.9973085073887942, 0.9930824069370885, 0.9979905776935919, 0.9989857763092441, 0.9982896728450436, 0.9996794138996385, 0.9991403088257582, 0.9990843869600359, 0.9986019436149753)
track316 <- c(0.9964886931446356, 0.9971023934154125, 0.999956798486429)
track317 <- c(0.9920116414948946, 0.994499123604539, 0.9957262861583634, 0.9998003757809093, 0.9984016068982017, 0.9971858793821292, 0.9939849203960053, 0.999900560244705, 0.9986046448261057, 0.9998889473351178, 0.999996817606233, 0.9995006366183633, 0.9918756786287821, 0.9956684183239684, 0.9984799389946534, 0.9997680336091559, 0.9999135864671312, 0.9987005145355127)
track318 <- c(0.9991614849069262, 0.9991903672960587, 0.9999028933010708, 0.9958704235754773, 0.9997241682405953, 0.999853759546698, 0.9980648141129282, 0.9940554558961262, 0.9966998903966238, 0.9976673115494917, 0.9951352806847255, 0.999061954843114, 0.9987110930821284, 0.9940372609190022, 0.9968145797772099, 0.9999732495467689, 0.9984230603425645, 0.9987592674715122)
track319 <- c()
track320 <- c(0.9989074714400198, 0.9985153151457452, 0.9970979173436547, 0.9969325816834279, 0.998261061299709, 0.9970784498981156, 0.9968938207824087, 0.9987649884759366, 0.9993659041984757, 0.9991519251515517, 0.9998421769107654, 0.9994340277116579, 0.9994674942867984, 0.9982887217093639, 0.9988078995225014, 0.998296884999232, 0.9963580756841336, 0.9945769907192978)
track321 <- c(0.9954674578267265, 0.9943918815997004, 0.9988292080500293, 0.9994809579357826, 0.999450600824136, 0.9994374799319963, 0.9994978790118366, 0.9982313263952055, 0.9986077104634016, 0.99714793595195, 0.9989327171984065, 0.9973613007110724, 0.997472627455969, 0.9999882089140405, 0.9995169192555057, 0.9994004623548711, 0.9988810813355586, 0.9991119868519582)
track322 <- c(0.9910240759263514, 0.9984133533597652, 0.9989590487471617, 0.9990335381706094, 0.9960313394639422, 0.9994360950957646, 0.9982527121276658, 0.9999496692068074, 0.9994874956336368, 0.9995097885072515, 0.9990456968043468, 0.9987365611108076, 0.9987744894455881, 0.9991517115853565, 0.9993716901944542, 0.9996162533607839, 0.9982453380516066, 0.9999241809844194)
track323 <- c(0.9959552090799814, 0.9979350421846432, 0.999049776369996, 0.9997870726491365, 0.9996842517614152, 0.9990057553915013, 0.9998066332845897, 0.9975917607799382, 0.9963918065977541, 0.9992910058263133, 0.9982405319136658, 0.9966982648092656, 0.9970665150769665, 0.9955468563568133, 0.998717450383005, 0.9996245467302679, 0.9969040444888111, 0.9964156978305597)
track324 <- c(0.9989550016972365, 0.995428910939055, 0.9980912659154761, 0.9995179804675305, 0.9991396730920151, 0.9999998331830448, 0.9993799348979935, 0.9999947741972464, 0.998999084099981, 0.9985944996998195, 0.99886689983747, 0.9963788642158153, 0.9955126237072346, 0.9954910821763066, 0.9954508518349072, 0.9980245798024908, 0.9998145376891793, 0.9993199390794418)
track325 <- c(0.9987874360100093, 0.9982588169580966, 0.9923962109455232, 0.9887487724018332, 0.9959064357241052, 0.9993536544692059, 0.9801235566042746, 0.9981168607430373, 0.9926657318524378)
track326 <- c(0.9959917973391759, 0.9963728989566603, 0.9971327654269982, 0.9959513837803623, 0.9951682328134603, 0.9996680863034042, 0.999599730328224, 0.9988980799153457, 0.989724384972674, 0.9943923168348074, 0.999360120142593, 0.9980146234999991, 0.9976316589039541, 0.9974582240868195)
track327 <- c(0.9990055919902482, 0.9959402066450217, 0.9962312457657134, 0.9998581533394827, 0.9966959749605961, 0.9970387333148655, 0.999692123586093, 0.994572533602679, 0.9965441099146963, 0.9999654514924687, 0.9968399782549455, 0.9981111371795676, 0.9998722939795978, 0.9999032097211724, 0.9999513464835259, 0.9996388319255438, 0.9968258575754986, 0.9986127405376533)
track328 <- c(0.9956139692307658, 0.9999214452422582, 0.9997407455907028, 0.9983393588981411, 0.9988235615436711, 0.999870512495976, 0.9943727311686861, 0.9954373923714096, 0.9988864369810588, 0.9991272841096757, 0.9998258115668355, 0.9985164719014021, 0.9984411389220927, 0.9992093010059034, 0.9940942763507701, 0.9959727087366963, 0.9900867241106782, 0.9946411151160759)
track329 <- c(0.9978883742195389, 0.9992316268657854, 0.9974437642087528, 0.9996379226931005, 0.9980646896423263, 0.9967876576454388, 0.9992765987252916, 0.9999787442786107, 0.999223755912286, 0.9992745017213397, 0.99640485551992, 0.9936064084954506, 0.9947492688635673, 0.9998935090701393, 0.9977885810789543, 0.9952808666534391, 0.9995127274093135, 0.9963715982799571)
track330 <- c(0.9993518895968108, 0.9994328264744142, 0.9995830796540203, 0.9972986637684897, 0.999099690229121, 0.9992686780701089, 0.9977254019691592, 0.9996575884710162, 0.998950904370934, 0.9954294663458736, 0.9991318368782586, 0.999668435757477, 0.9995620215481855, 0.9987459081171456, 0.9998121151552586, 0.9998645482253691, 0.9971668940964254, 0.9968223605687497)
track331 <- c(0.9992004988176048, 0.9982070359153188, 0.9999662634517146, 0.999898250834926, 0.9993993502835303, 0.9999413846137167, 0.9988676002633865, 0.9993175206856366, 0.9965606315946893, 0.9975843703701046, 0.999503058728137, 0.9997064205376401, 0.9959224429671341, 0.99359277869015, 0.9992393618476209, 0.9984995487097682, 0.9993324225733713, 0.9986773222975855)
track332 <- c(0.9959003794287835, 0.9978670438439826, 0.9991782826944109, 0.9993083091935113, 0.9999970801111359, 0.9996179288747165, 0.9992538724755996, 0.9981998340733483, 0.9987569277914894, 0.9995242136568568, 0.9994934283327787, 0.9992419700356988, 0.9961639809593218, 0.9993741582703982, 0.9953867303415028, 0.998169149580442, 0.9999976641486948, 0.9986499124443412)
track333 <- c(0.9974469126022008, 0.9978790436161963, 0.9986712550718597, 0.9985891269118232, 0.9987869630654925, 0.9991475760373497, 0.9997189191017486, 0.9975476722831987, 0.9999960361231562, 0.9976206112483165, 0.9997408620686563, 0.9985535003383412, 0.9992678116166712, 0.9993646736686078, 0.9998229012590678, 0.9943533040178567, 0.9988628307131944, 0.9976331080961146)
track334 <- c(0.9917331625374267, 0.9702994066369518, 0.9851876438156928, 0.9990365472408547, 0.9876264183184649, 0.9921450425234389, 0.9957340676397383, 0.9989135122866353, 0.9990050908538992, 0.993148793369273, 0.9909688146542138, 0.9933391052455924, 0.999162907030276, 0.9980298101709224, 0.9981253134464245, 0.9944092154194741, 0.9743232330689, 0.9744657615814002)
track335 <- c(0.9928180299167334, 0.9970143788191529, 0.9982799825700318, 1.0, 0.9973230076739019, 0.9987357325240928, 0.9962189184550899, 0.9962900059016183, 0.9964735471436197, 0.9999993804216841, 0.9980967233919312, 0.9987181137949919, 0.999637441254785, 0.9997459837005414, 0.9976346996218477)
track336 <- c(0.9993371434624112, 0.9998118866190333, 0.999641026655165, 0.9999984230954849, 0.9960687231538737, 0.9996624073644697, 0.99791598062618, 0.9999953776903526, 0.9945839962044031, 0.9931082098163743, 0.999660380666558, 0.9995650694555211, 0.9964407280929193, 0.9975092239991574, 0.9999168686626676, 0.9999897251344446, 0.9999954574671973, 0.9996025160782068)
track337 <- c(0.9987657265255593, 0.9999968989001248, 0.9978026287980939, 0.9997711284134634, 0.9933470675870345, 0.9969271745406941, 0.9787873697505263, 0.9973085073887942, 0.9930824069370885, 0.9979905776935919, 0.9989857763092441, 0.9982896728450436, 0.9996794138996385, 0.9991403088257582, 0.9990843869600359, 0.9986019436149753)
track338 <- c(0.9997285355682446, 0.9999284615021078, 0.9971274306988849, 0.9994241803634634, 0.9943276159868165, 0.9983461740833648, 0.9985331837236238, 0.9997894959192102, 0.9981508333968545, 0.999490698349265, 0.9989110762182044, 0.9974019831712765, 0.993219683609258, 0.9954504703777356, 0.9981587581076421, 0.997331581463342, 0.9959509008930766, 0.9998145178493277)
track339 <- c(0.9998010708471997, 0.9999511149485645, 0.998727078461574, 0.9999951486792108, 0.9998192214311405, 0.9998367167772484, 0.9998906655636054, 0.9998639875121861, 0.9965913137498154, 0.9947566841842331, 0.9991710896824885, 0.999805294268764, 0.9965119665387892, 0.995848479967002, 0.9987751022635064, 0.9991191237004858, 0.9985441395708685, 0.9989723423631607)
track340 <- c(0.9988593719397072, 0.9993103207231928, 0.9992205772327315, 0.9996670713463752, 0.9915441042318773, 0.9938873866650906, 0.9973574604976179, 0.9975297682692934, 0.9906730706805684, 0.9958326673456458, 0.9999996262917303, 0.9988678542982676, 0.9978494058824829, 0.9980990264773654, 0.9974165448216268, 0.9996670366729933, 0.9968670128158409, 0.9911504552547125)
track341 <- c(0.9981272836253112, 0.9980823172938267, 0.9968081263821142, 0.9987430483042087, 0.9862923051682562, 0.9910720338705243, 0.9994229518057203, 0.9984591243213927, 0.9950789557711294, 0.9961364391990738, 0.998986678207699, 0.9971381859906404, 0.9967502971422125, 0.9986871416567903, 1.0, 0.9903996766187121, 0.9910208201717701)
track342 <- c(0.9953572475128083, 0.9992097915104197, 0.9977766981526762, 0.9993821485084977, 0.997484853824176, 0.9982889558323803, 0.9978707406691326, 0.9925238884824196, 0.9993915502195239, 0.9953786736369534, 0.9950519421044722, 0.9997595665905318, 0.9980902072624113, 0.9923803215023181, 0.9949388037621051)
track343 <- c(0.9965674287794398, 0.9982937196292496, 0.9973740115205123, 0.9965656838008395, 0.9960299236677839, 0.997392997013325, 0.9999646085787337, 0.9983254690966772, 0.9977606690411341, 0.9989653546788629, 0.9946996882163963, 0.997951977935595, 0.9881581478691082, 0.9830981356566948, 0.998335393458243, 0.98737889246818, 0.9958988561399612, 0.9938184542393957)
track344 <- c(0.9984668445147291, 0.9963837621140044, 0.9928065765635522, 0.9969664372318884, 0.9985564220227418, 0.997195617991398, 0.9992664856036136, 0.9989014114433723, 0.9988124159804939, 0.9999820744915098, 0.9998669940760561, 0.9974404996019272, 0.9998145709430913, 0.9993297678719901, 0.9990692907014911, 0.9978974620382938, 0.9954691448346509, 0.9989991368188165)
track345 <- c(0.9977162332209556, 0.998489827631328, 0.9982161755525533, 0.9996091619243623, 0.9999244779162121, 0.9990532663100149, 0.9995834009932923, 0.9989602660479001, 0.9990457990568317, 0.9977726229352831, 0.9981260545653844, 0.9993701174138269, 0.9980150832974359, 0.9988561854301695, 0.9999814843658685, 0.9992895543884619, 0.988666231932026, 0.9934394412598698)
track346 <- c(0.9983869559910963, 0.997472386519267, 0.9952833109493533, 0.9992101655445129, 0.9940320251318279, 0.9964054186051017, 0.9969218735619028, 0.9994114277928394, 0.9977943719595285, 0.9974681507133077, 0.997837728604006, 0.998557966767415, 0.9937982290804878, 0.9942290227474623, 0.9977790402697329, 0.9943423257891998, 0.9969963533361226, 0.9832172980474575)
track347 <- c(0.9990563969857001, 0.9998336622469489, 0.999389579738705, 0.998745575670038, 0.9982272809752504, 0.9997911465728797, 0.9993985634320706, 0.9953905188307167, 0.9935809915365493, 0.9975257965129105, 0.9998977581859849, 0.9985836049505985, 0.997803315683971, 0.9984403477430515, 0.9999163265288915, 0.9979005265741763, 0.998129953987144, 0.9981741314197056)
track348 <- c(0.9994100709987985, 0.9981686548642279, 0.9998509171120128, 0.9994472585718934, 0.9998936158936418, 0.9984105098287089, 0.9995746587745492, 0.9993522377404318, 0.9970078438466681, 0.9986450602452216, 0.998734010146649, 0.9991341249736289, 0.9973448934373321, 0.9954332158354362, 0.9999465084210263, 0.997197468683858, 0.9989298844299235, 0.9976592580499801)
track349 <- c(0.9986234898779881, 0.9998730855677285, 0.9983864467715672, 0.9999747962193931, 0.9997839425741646, 0.9997851083881462, 0.9991925421917331, 0.9999978131811683, 0.9961791601379398, 0.9977895803857041, 0.9987589695252278, 0.9986941343442063, 0.9998022799285124, 0.9995091483112244, 0.9999713651481885, 0.999533069154697, 0.9999192156810982, 0.9964391516788221)
track350 <- c(0.9995199137514303, 1.0, 0.9969004246746869, 0.9960907277448453, 0.9983065614298544, 0.9983744973342924, 0.9964977142104756, 0.9993876329524729, 0.9967530792320046, 0.9962028474057593, 0.9961840451848842, 0.9974198098040723, 0.9962006350070972, 0.996551569640294, 0.9919386399314009, 0.9995082413486381, 0.9986491445560949)
track351 <- c(0.9978431822102998, 0.9984296253735861, 0.9971264466901534, 0.9979757742563778, 0.9966725337400453, 0.9974764236936927, 0.9974338803024184, 0.9993062788794286, 0.9986310009369915, 0.9984009799480269, 0.9998555740311877, 0.9996681053626899, 0.9982547355712438, 0.9975855433882044, 0.999910645473001, 0.9974101858701345, 0.9954797779357757, 0.9996491431796398)
track352 <- c(0.9987349975748896, 0.9984650416136143, 0.9960969312177339, 0.9992217972765253, 0.9997066763982405, 0.9995678034911595, 0.999195948051648, 0.9996985727414944, 0.9996850397723346, 0.999584979111435, 0.9995101780368734, 0.999489019928151, 0.9961458183006513, 0.9990267546733723, 0.9994979248343683, 0.9991043391447396, 0.998004208512059, 0.9969754268667965)
track353 <- c(0.997455331612973, 0.9992614085145289, 0.9988738489399842, 0.999201609350546, 0.9966914486465961, 0.9994157247053573, 0.9999435320535474, 0.9998577394220093, 0.9978739237845697, 0.9965091684959895, 0.999790621569473, 0.9981763351760814, 0.9942143361081472, 0.9925592384322642, 0.9996969532385286, 0.9897353093022259, 0.993372768914086, 0.9963453016947603)
track354 <- c(0.9991420025250322, 0.99353944149142, 0.99023367069831, 0.9993857343326279, 0.9995655313652062, 0.9990903712746699, 0.9975012561930608, 0.9987106374598345, 0.9982803093460813, 0.9914545184218289, 0.9903042296240322, 0.9994528764927285, 0.9987640542846152, 0.9963197599637398, 0.9971117062077711, 0.9962911360402391, 0.9876257579195966, 0.9804674229821686)
track355 <- c(0.9980090475294915, 0.9990617249229228, 0.990160594491833, 0.9983334557469901, 0.9967668626060935, 0.9998125692810881, 0.997358816354221, 0.9991150236365816, 0.9986654420982088, 0.9996526496371424, 0.9988223578697323, 0.9974056182237055, 0.9974945489421243, 0.9991450770865407, 0.9991887256317936, 0.9992592104793376, 0.9999943045329792, 0.9950321456581918)
track356 <- c(0.9974558284307604, 0.999967568644168, 0.9953892506799653, 0.998386104450244, 0.9935280096336762, 0.9988383274450892, 0.9985361967639544, 0.9980800648711717, 0.9981524327448525, 0.9990225144002775, 0.9988970812262761, 0.9990287650919004, 0.9923105222179794, 0.9990883059664795, 0.9947081235206939)
track357 <- c(0.9985591800911539, 0.9995691385893624, 0.9999991479627623, 0.997402772127481, 0.9929336956512582, 0.9987102511639483, 0.9999436676262015, 0.9978525861332321, 0.9996078375300285, 0.9978763558314485, 0.999098983162625, 0.9996072889037311, 0.9988724900734474, 0.9946951826040398, 0.9997647019101527, 0.998367008046512, 0.9972029828121197, 0.997637165528114)
track358 <- c(0.9970026954266695, 0.9967961094172422, 0.9976634232524254, 0.9970766135886161, 0.997926555689473, 0.9990823062136968, 0.9996552851839648, 0.998310849259558, 0.9993331015651968, 0.9962040185782832, 0.9884618392124697, 0.9965780776217454, 0.9999457089012768, 0.9999549375866441, 0.9995835938282679, 0.9927632406744187, 0.9914843486729857, 0.9988426596485976)
track359 <- c(0.9933661034463617, 0.9943963327760292, 0.9924851940356376, 0.9985001712571998, 0.9953671006281304, 0.9994176905045151, 0.9987103293756058, 0.998128757260114, 0.9976473440547975, 0.9975154845433915, 0.9991570071612069, 0.9985291335636257, 0.9983037708732374, 0.9983593165267955, 0.9968268497557692, 0.9965478514719146, 0.9984518007901777, 0.9996098615235891)
track360 <- c(0.9988440097923245, 0.9988105872612836, 0.9987266200673479, 0.9951442846635958, 0.9956385780582968, 0.997763170359396, 0.9992286549988127, 0.9991591815414126, 0.9988760595643359, 0.9957940377361776, 0.9954234604935411, 0.9972224104558793, 0.9976222474406223, 0.9910599381571925, 0.9939377425611415, 0.9995523715120331, 0.9994954178704285, 0.9979647361196288)
track361 <- c(0.9939782566746533, 0.9994465837837662, 0.9974280848645632, 0.9974903886986178, 0.9994472015315524, 0.9992849375277055, 0.9991002360523009, 0.9999217007460441, 0.9999615235346513, 0.9994626186628041, 0.9985729668991419, 0.9986712451090994, 0.9990050894422242, 0.9992289986929966, 0.9976891398713141, 0.9996088852735527, 0.9991993333863112, 0.9954917127101663)
track362 <- c(0.9969184233808367, 0.9991995243395485, 0.9953923285420208, 0.9972919377976583, 0.9999132274355564, 0.9995220111945609, 0.9980362098985787, 0.9978192623365851, 0.9958836368127824, 0.9976398905478904, 0.9969792604608947, 0.9984273881055725, 0.9931348535000577, 0.9962877065896719, 0.9992219206495506, 0.9998214269861854, 0.9988140837554625, 0.9991053103292843)
track363 <- c(0.9963395432152639, 0.9971467531779868, 0.9966822365202554, 0.9935514047103061, 0.9976988432705568, 0.9938487431530992, 0.9995819755583395, 0.9979793823831915, 0.9983411583892321, 0.9995416939857403, 0.9994691259518371, 0.98570641633193, 0.9866265794219545, 0.9979788194691344, 0.9992414076531546, 0.9999931466099574, 0.9997858609305277)
track364 <- c(0.999850613330583, 0.9995103809135644, 0.9985839347420075, 0.9977450554519349, 0.9930999942017137, 0.9992977191832554, 0.9968047948839688, 0.9989188647153838, 0.9980574095001497, 0.9950250464793549, 0.9980943450986266, 0.9995532852953487, 0.9990896999674818, 0.9991076370364512, 0.9937962091000864, 0.9932394803947585, 0.9952015804460344, 0.9906695859676055)
track365 <- c(0.9960196626718175, 0.9998519808791158, 0.9973819909347091, 0.9995526793908107, 0.9987277481931724, 0.9952374199726498, 0.998184617246495, 0.9958248973712419, 0.9983606778064178, 0.9998647671850899, 0.9995287737153331, 0.9994223768579608, 0.9920733595666938, 0.9882744586161374, 0.9995425260948559, 0.9993068379554143, 0.9963858684182872, 0.9999904453194481)
track366 <- c(0.9987619484130629, 0.9993817812426425, 0.9995227722737634, 0.9951880850593089, 0.9965529289630334, 0.9984411622883188, 0.9994399096306492, 0.9974383431865371, 0.9971238544518035, 0.9993915517273341, 0.9998900939307936, 0.989185082745501, 0.9910842520055861, 0.9996914867953066, 0.9996228785804974, 0.9988011946336838, 0.9965913599147466, 0.9946484066302659)
track367 <- c(0.9941147856618685, 0.9971129512370002, 0.9943137629174417, 0.997368158761507, 0.9994268452610903, 0.9997024078893608, 0.996265876270614, 0.998253924806622, 0.9965668178765211, 0.9953378316277555, 0.998742723289234, 0.977970719715998, 0.9638360530408624, 0.9813001456669238, 0.9998471503786776, 0.9998584777100751, 0.99704670317786, 0.9844092840239261)
track368 <- c(0.997303604290726, 0.9998274120413537, 0.9998883926795404, 0.999758743626014, 0.9969523389926823, 0.9997138415301107, 0.9997505973221857, 0.9977829574223138, 0.9992133330294873, 0.9975772478324874, 0.9989829461001972, 0.9997866358388399, 0.9983480565432856, 0.9999256665950578, 0.9993297485282797, 0.9976922954035156, 0.9983708509098373, 0.998316479787218)
track369 <- c(0.9994936683926946, 0.993267332167854, 0.9892233611998424, 0.9869772259567638, 0.9991352277729594, 0.9966267397717122, 0.9967533365353589, 0.9988538761004419, 0.9986062623699001, 0.9981395626532739, 0.9978250316178404, 0.9992780948122026, 0.9979082240158017, 0.9978075233202605, 0.9992103604778717, 0.9975244599699127, 0.9967326027141077, 0.9990573114427836)
track370 <- c(0.9982989012437854, 0.9940210817260052, 0.9977798470620715, 0.9975787401310401, 0.9845190628021072, 0.9969590653669979, 0.9977109682512927, 0.9992242573714023, 0.9998992486824897, 0.9935984171380857, 0.9963911718142668, 0.9956572479640471, 0.9848288054087068, 0.9887976446041089, 0.9947316415950632, 0.9975775515557381, 0.9913697749706548, 0.9973800178349512)
track371 <- c(0.9948024640379991, 0.9973546389101368, 0.999318451072223, 0.9993242762244235, 0.9988470736532741, 0.9985280978489726, 0.9977506621446793, 0.9983828782471376, 0.9988228483529, 0.9986840561676475, 0.9994454775100273, 0.9969983819834061, 0.9960410540937864, 0.9999820823662062, 0.9992626811219658, 0.9935558972639075, 0.9909676419645808, 0.9994393311074063)
track372 <- c(0.9999037569400614, 0.999517948924501, 0.9970108454063922, 0.9991218187217281, 0.9996981474821074, 0.9994542992463669, 0.9999503312118679, 0.9999505313277138, 0.998127131873429, 0.999989536817815, 0.9989650099022779, 0.9999671092690307, 0.9955007531719047, 0.9990541957945466, 0.9999610454962097, 0.9991620837333035, 0.9976576147225786, 0.999784992436708)
track373 <- c(0.9871120902907395, 0.9884760604529123, 0.9989904424542236, 0.9999897470623458, 0.9963759093720602, 0.9960523853088996, 0.999400974104702, 0.9964562377245217, 0.9876837735375434, 0.9923074569641078, 0.9970937361665395, 0.9951037375384385, 0.9932233469669025, 0.9932764015658644, 0.9961638891514832, 0.9970354594066728, 0.9937002620273089, 0.9966055992140912)
track374 <- c(0.9997537466192653, 0.9999719979866467, 0.9974053614943217, 0.9989220017461827, 0.9984122946207099, 0.9985317932850994, 0.9999866216417653, 0.9973748098102112, 0.9972645758068368, 0.9992318336556113, 0.9990754787537293, 0.9999756792905109, 0.990571055260024, 0.9805263303506524, 0.998220586623964, 0.999924570668181, 0.999057480517186, 0.9984397133931208)
track375 <- c(0.9988983601854018, 0.9981773012438674, 0.9948644476670085, 0.9996054311735385, 0.9988418871619866, 0.9988294668549139, 0.9969764447913732, 0.9986001810939652, 0.9987378808278571, 0.9997474170230223, 0.999731166889469, 0.9952608428999294, 0.9922010324409517)
track376 <- c(0.9978075559214713, 0.9959477820600425, 0.9961130454101292, 0.9999954840987256, 0.996998367151416, 0.9986735583241313, 0.998826163187297, 0.9982834290510795, 0.9860378909523261, 0.9809426245806975, 0.9925984701537227, 0.988142963700569, 0.9919608161628948, 0.9975511442053318, 0.9997557101154074, 0.9953698582832096, 0.9948638510463274, 0.9931364739695109)
track377 <- c(0.9997926130933973, 0.9994249122599901, 0.9994732897081382, 0.9975725181636366, 0.989660706232607, 0.9963548541193213, 0.998677571584972, 0.996744060641533, 0.9999757753966386, 0.9978485718974011, 0.9979572063170937, 0.9957155657822108, 0.9983885597684554, 0.9996905093712442, 0.981734153614999, 0.9964143924021887, 0.9989365038058439, 0.9991438175947074)
track378 <- c(0.9976386926102232, 0.9985021307250991, 0.997346031895576, 0.9998010630476751, 0.9957064331567848, 0.9975699901474432, 0.9994330280787751, 0.9983648142272844, 0.9992741151392136, 0.9997752557409242, 0.9979103859030782, 0.9992504565757134, 0.99683062006732, 0.9974266025684058, 0.9995083399654735, 0.9990073029509106, 0.998820373120195, 0.9993303264922084)
track379 <- c(0.9980977923067198, 0.9971025100183585, 0.9991991717000435, 0.9992607966802631, 0.9995806894220204, 0.9976552189436934, 0.9985440635672669, 0.9984226697865244, 0.9975470718121215, 0.9998380087040898, 0.9997531426417894, 0.9982462657163583, 0.9990566283167287, 0.9995830758214176, 0.9998777951189993, 0.9977583582222003, 0.997773170924557, 0.9985647479752916)
track380 <- c(0.9990858826791328, 0.9998943102757675, 0.9995365938533652, 0.9995240465598303, 0.9994270559184452, 0.9994270559184452, 0.999475088920804, 0.9992611359492704, 0.9982871506758514, 0.9996812954758262, 0.999998885073215, 0.999979737693046, 0.9996848619813007, 0.997542043873556, 0.9996882289784742, 0.9999008775646533, 0.9999873199790691, 0.9999463414882107)
track381 <- c(0.9966809256041257, 0.9995204811719518, 0.99952974073204, 0.9971213338891258, 0.9992612788853681, 0.9976811360289536, 0.997541600701911, 0.9964526512902918, 0.9961647533992485, 0.9975849410218848, 0.9995168785141274, 0.9959333219493504, 0.9951483834749553, 0.9995051558737469, 0.9996600722045476, 0.9986820437837197, 0.990313106813692, 0.9975357136304152)
track382 <- c(0.9998721712615503, 0.9987434874698037, 0.9990865787168632, 0.9998936438812497, 0.998255585181169, 0.9991331250543958, 0.9987882670927788, 0.9996513622132687, 0.9998719974324984, 0.9999156678971183, 0.9994922868956709, 0.9977282323232546, 0.9999562785918802, 0.9967553144280087, 0.9849221621704021)
track383 <- c(0.9991562402458306, 0.9873928094263851, 0.993236150966344, 0.9973945569409791, 0.9991171625094171, 0.9994101743753093, 0.9998812121631516, 0.9992766469478264, 0.9967401300302404, 1.0, 0.9990728941792036, 0.9990010967878488, 0.9997431433426538, 0.9996519764334687, 0.9995133507454437, 0.997635680981932, 0.9919964177863594, 0.9966277392413043)
track384 <- c(0.987076130105644, 0.9971722124719181, 0.9810061496689136, 0.9977511160797555, 0.9880139234161122, 0.9977442149999124, 0.9958304453351268, 0.9969377243598574, 0.9936459365145339, 0.9999380635572661, 0.9993167200569495, 1.0, 0.9990073868951561, 0.9999741196653297, 0.9972016926267506, 0.9981600295437191, 0.9986016948619867)
track385 <- c(0.9990019646982795, 0.9952095829131317, 0.9990366479844643, 0.9998287899802917, 0.9964363758877955, 0.9997444061158046, 0.9980596937146073, 0.9963784945525104, 0.9938279719537282, 0.9993397911605784, 0.9945236147487605, 0.9974010175714773, 0.9984120515707997, 0.9994173794640879, 0.9996646240811257, 0.9996899300305154, 0.9960791242533953, 0.9995264403653651)
track386 <- c(0.9952668778453172, 0.9991170006683432, 0.9958026234318585, 0.9923331642067054, 0.9994499868155537, 0.9951596382052841, 0.9946892093638207, 0.9991026294196884, 0.9974597990509929, 0.9963694473219902, 0.9989304885099218, 0.9980658175067937, 0.9990118824392856, 0.9967777660278777, 0.9938282801102964, 0.9943821621484336, 0.9939727116241702, 0.9936133343508716)
track387 <- c(0.9991616429750843, 0.9989910395508036, 0.9980691856883747, 0.9987347386424246, 0.9974385332762912, 0.9994419081846485, 0.9985057687430041, 0.9989904535862175, 0.9975394115647659, 0.9988252057755663, 0.9999439375752496, 0.9986826702022891, 0.9988009638861939, 0.9963453835493101, 0.9989122840030817, 0.9993221472192839, 0.9915977177845635, 0.9901623658599307)
track388 <- c(0.9980531507723636, 0.9953498046971233, 0.9998545050662996, 0.9979218828259508, 0.9992197719033026, 0.9984964243703064, 0.9984120705373434, 0.9933150995846046, 0.9950556860385321, 0.9958370791846957, 0.9931092188195538, 0.9986400472282132, 0.9922726040804349, 0.997225534568341, 0.9984448791025792, 0.9917267210345855, 0.9962225707271011)
track389 <- c(0.9929022845138706, 0.993391780367694, 0.9970916864885501, 0.9986676424649746, 0.9984672715748839, 0.9999739602166051, 0.9998124211563723, 0.9977563633937323, 0.998930769761444, 0.9998713341926542, 0.9998180325453648, 0.999656587145795, 0.9979000791975758, 0.9988706650501165, 0.9998154121920935, 0.999363583872652, 0.9986537259736872, 0.9997453551303067)
track390 <- c(0.998897068567453, 0.9733996178371533, 0.99893076490607, 0.99303093512949, 0.9776339562152988, 0.9921020695385678, 0.9981526502596336, 0.9840040179565531, 0.993626053296003, 0.9427832671412695, 0.9734112058036868, 0.9867665180027791, 0.9092644199330655, 0.9983042904482577, 0.9962181655553926, 0.9884781832517161, 0.9845539340447331)
track391 <- c(0.9928593118061839, 0.998164309486287, 0.9985148939632555, 0.9956680593524962, 0.9963111998120823, 0.9993630550374136, 0.9963980137403388, 0.9992741142274367, 0.9939826096554617, 0.9998249313867603, 0.9985273727290043, 0.9978579944253646, 0.9745707109803391, 0.9940942763507701, 0.9959727087366963, 0.9900867241106782, 0.9946411151160759)
track392 <- c(0.9988726301113947, 0.9984914324697398, 0.9998617527115525, 0.9996940776459717, 0.9977292360446286, 0.9960139584634852, 0.9987058148788546, 0.9941165757598575, 0.9993474189654983, 0.9998406366001685, 0.9995588731369924, 0.998539489283769, 0.9939963252687228, 0.9936661830138871, 0.9993715140820176, 0.9977772477335645, 0.9919084519477542, 0.9963918321094994)
track393 <- c(0.9999385520421281, 0.9975981437194857, 0.9993927596493443, 0.9992307841890187, 0.9995374034118729, 0.9991063703441956, 0.9968455002351165, 0.9962198406878306, 0.9994354119360855, 0.9985719922546208, 0.998670832355461, 0.9980313146281465, 0.999965915656327, 0.9988244812336274, 0.9999837804366385, 0.9992592578269284, 0.9945861233006092, 0.9957369045456778)
track394 <- c(0.9970425915979574, 0.9976800009761788, 0.9927457758544346, 0.9972592119118642, 0.9998818862674187, 0.9988622711715489, 0.9989292870131018, 0.994633678743012, 0.9900975485372475, 0.996729645883225, 0.9991599249104595, 0.998915993683817, 0.9797640582218161, 0.9906684513994701)
track395 <- c(0.9977191130308689, 0.9985470905612152, 0.9992833482131157, 0.9949231105500532, 0.9891764495192436, 0.9980891646694949, 0.9925564970781787, 0.991214694446673, 0.9696764865176134, 0.9997935834670759, 0.9946565371997385, 0.9973578383197941, 0.9971521734540718, 0.999736457582388)
track396 <- c(0.9940840388612152, 0.9952230330859761, 0.988123926935311, 0.9973913994967273, 0.9990682706491298, 0.9991359916924608, 0.9992792397538762, 0.9986024894995991, 0.9967444802909731, 0.9997995163699919, 0.997145820394297, 0.9990505673181899, 0.999716099338481, 0.9978612067194437, 0.9988549131845289, 0.9988549131845289, 0.9994738461764894, 0.9994738461764894)
track397 <- c(0.9945923492507888, 0.9987633170293242, 0.9959604401599297, 0.9962141197453104, 0.9944663619599855, 0.9992403773610976, 0.9987102627993957, 0.9980510960591092, 0.9972141224799107, 0.9872569496452747, 0.9992901429400166, 0.9934961938059816, 0.998344645861031, 0.997988546189476, 0.9995592026660558, 0.999562476446744, 0.9985147115953601, 0.9906008261332937)
track398 <- c(0.9955695079802256, 0.9999735936568344, 0.9989704438227165, 0.9974216149923388, 0.9987904787418652, 0.9987904787418652, 1.0, 1.0, 0.9990515894448289)
track399 <- c(0.998434508936934, 0.99784656194391, 0.9977639872256838, 0.9970139884602234, 0.9998241615700317, 0.9997106997730382, 0.9973610671382702, 0.9988775115914605, 0.9967143561295085, 0.9959269201081601, 0.9996711371359233, 0.9986863138285517, 0.9991970753833976, 0.9957082912640589, 0.9991240179857955, 0.9932551176708716)
track400 <- c(0.9967781955640792, 0.998175831263246, 0.9907239363996241, 0.9999419705324574, 0.9969187798737214, 0.9970623052789388, 0.9990829505838673, 0.9996069290506044, 0.9813814243825925, 0.9890471330199464, 0.9882878976985208, 0.9856348172206915, 0.9983993965921072, 0.9995507147727956, 0.9929689516258674, 0.985852527564795)
track401 <- c(0.9993758501895968, 0.9985514056967149, 0.9969600512716708, 0.9996421088846766, 0.997217654686398, 0.9990915445282272, 0.9968134395419841, 0.9994119463968548, 0.9994008668704782, 0.9896492642284402, 0.9966295757123298, 0.997898614114614, 0.9976102839173907, 0.9979291503972121, 0.9998681113805598, 0.9991363006888365, 0.9971574841132433, 0.9972443198038986)
track402 <- c(0.9993571355032653, 0.9964218066058267, 0.9947895389735922, 0.9980648195286025, 0.9993613482892905, 0.9981706182812963, 0.9992432143359183, 0.999675099036276, 0.9992500408116096, 0.9999795533527508, 0.9995253662603535, 0.9997003779930612, 0.9959458451038853, 0.9922543759981306, 0.9991581643700668, 0.9987274450654758, 0.9988825002323563, 0.9967182990131009)
track403 <- c(0.998470545642594, 0.9962288853898743, 0.9999809452074828, 0.9975043879891033, 0.9958741084327394, 0.9998336106284413, 0.9974048339800489, 0.9987416278154172, 0.9997814097122293, 0.998160572844418, 0.9998872465900605, 0.9991651912601479, 0.9987008341462136, 0.9970992915394257, 0.9995815875302398, 0.9969168064092426, 0.9976230003826301, 0.9974839439926919)
track404 <- c(0.9877924746241411, 0.9983616334190248, 0.988702622997632, 0.9439663253326978, 0.9993522377404318, 0.9970078438466681, 0.9986450602452216, 0.998734010146649, 0.9991341249736289, 0.9973448934373321, 0.9954332158354362, 0.9999465084210263, 0.997197468683858, 0.9989298844299235, 0.9976592580499801)
track405 <- c(0.9950573315084503, 0.9759074410451509, 0.9891285826708095, 0.9991283675239279, 0.9991580030083174, 0.9840196382333176, 0.9665263987665879, 0.9960005521144888, 0.99175286797389, 0.9983684105104961, 0.9935172066897225, 0.9968921834166642, 0.9561790430133058, 0.9905856411163854, 0.9987313526312888, 0.9967792903249781, 0.9986173207775261, 0.9802748386255187)
track406 <- c(0.9956905172444729, 0.9989621323420838, 0.9998053702951692, 0.9993409617303148, 0.995885882443559, 0.999695325762595, 0.9975668907755716, 0.9999916397041846, 0.9985797921839795, 0.9979259900304799, 0.9989052097751933, 0.9982827741210734, 0.9976853642742606, 0.9976547821442265, 0.9990432429329338, 0.9996620739462682, 0.999390370687536, 0.9991902080927332)
track407 <- c(0.985307107094547, 0.9915580229476666, 0.9992183851835541, 0.9977177623939655, 0.9997217291566954, 0.9983145631347955, 0.9987926344984362, 0.9972662698207359, 0.9996094209309366, 0.99614589765319, 0.9979184397820451, 0.9976392250202343, 0.9993092036730347, 0.9981315000590272, 0.999653482523262, 0.9991702881180634, 0.9944059261572137, 0.9922776978448697)
track408 <- c(0.9883090574389508, 0.9795930006535495, 0.9991714247443925, 0.9986404441873656, 0.9955850819621016, 0.9998383204211834, 0.9994056022340493, 0.9999115809894034, 0.9996849472259788)
track409 <- c(0.9981974403525609, 0.999993424190708, 0.9895153708813134, 0.990798973938243, 0.983123626231334, 0.9906630572907267, 0.9985905336594199, 0.9985397214741415, 0.9993655308549572, 0.9993692245612881, 0.9975477323617025, 0.9988331129151613, 0.9999241376910014, 0.9999958534910064, 0.9995494927041724, 0.9994057293776558, 0.9994613007244532)
track410 <- c(0.9965805614669512, 0.9998399849932295, 0.9948167025508451, 0.9961487396560629, 0.9993539409394891, 0.9996747944298751, 0.9981592029985785, 0.9976146014333311, 0.9996610441383529, 0.9992596847952931, 0.9986165818561533, 0.9999568702620468, 0.9993767805342896, 0.9999393098135395, 0.9960306378901392, 1.0, 0.9775928119634621, 0.9954266996486155)
track411 <- c(0.9958771377932103, 0.996491824303613, 0.9952276837960045, 0.9977978641957651, 0.9978478702952899, 0.9975640044830687, 0.9990702317144297, 0.9964368764930494, 0.996508422978855, 0.9978948426905231, 0.9943080374587544, 0.9990281824287375, 0.9999973952645271, 0.9999902084697514, 0.9998958759075421, 0.9973871551511815, 0.9960259381063243, 0.9882500042972903)
track412 <- c(0.9957483062112706, 0.9933587766906951, 0.9972103641135143, 0.9943737357183319, 0.9993580947078544, 0.996320169822095, 0.9990075182926348, 0.9958077912308959, 0.992793977436548, 0.9926590855034862, 0.9997932520240786, 0.9983999370954696, 0.9999935706555755, 0.9997603296005596, 0.9984322082946163, 0.9958994347217058, 0.9987978757337773, 0.9976062294519238)
track413 <- c(0.9996640226693959, 0.9983584012134564, 0.9981669596571848, 0.9995015250367049, 0.9972403144835629, 0.9973813803562864, 0.9999600951369378, 0.9977377104802707, 0.9998431673684455, 0.9995187980587623, 0.9977672109788743, 0.9953308835401424, 0.9970128477866058, 0.9993766414121882, 0.9978143571500451, 0.9958781484337078, 0.9998173828810432, 0.9977431315022046)
track414 <- c(0.9979186580987698, 0.9954732068508985, 0.9990864192270478, 0.9998356526478708, 0.995518609843989, 0.9977873721345693, 0.9995128516669978, 0.9964310003477544, 0.993340740526519, 0.998618072094092, 0.9976677682652119, 0.9971260426077874, 0.9916012237679629, 0.9918411870539966, 0.9999488075812436, 0.997185549918113, 0.9993116481165316, 0.9981179018437851)
track415 <- c(0.9985861665360234, 0.9993182912727944, 0.99999438925674, 0.9986284361609712, 0.9964556872325828, 0.9994014075704685, 1.0, 0.9998598558752115, 0.9999311102337884, 0.999892630109177, 0.9983820284009418, 0.9991081389236804, 0.9995032845291812, 0.9959372735818557, 0.9984598434422582, 0.9999947491683974, 0.9981452236140215, 0.9976192423172412)
track416 <- c(0.9988287880786286, 0.999575973246912, 0.9977453636151953, 0.9995765622325231, 0.999289834699045, 0.9995885706005952, 0.9992550202418949, 0.9991479535802918, 0.9982289400453936, 0.997949213754556, 0.99700049002597, 0.9968877042337033, 0.9986741723813634, 0.9987109717017151, 0.9989256383079557, 0.9996585786315041, 0.99755754010046, 0.9974561257995144)
track417 <- c(0.999029483426434, 0.9970809392291006, 0.9999461590306937, 0.989816298242339, 0.9793028438203664, 0.9986046040432688, 0.9883220875979611, 0.9983555773269187, 0.9977032028764116, 0.9938213575116746, 0.9994845098992381, 0.9962751223581933, 0.9982457841127306, 0.9966634732027349, 0.9997581209560854, 0.9975058715017202, 0.997960570839191, 0.9981960954483492)
track418 <- c(0.9857900905927904, 0.9990671838524159, 0.9972176286236965, 0.9983725271638799, 0.9953590374664285, 0.9975891510019815, 0.9962196982556505, 0.9986572948209664, 0.9982570263411472, 0.9904968051943649, 0.9997515874033159, 0.9946390868165874, 0.9969567737700545, 0.9968312669714747, 0.9990913539507067, 0.9977900383431388, 0.9976056587773334)
track419 <- c(0.9995835051549691, 0.9996748127506644, 0.9986353056953464, 0.9999897841169384, 0.9958909133694355, 0.9913156586260808, 0.9928752741588108, 0.9986144702788103, 0.9966881553930443, 0.9941274885270025, 0.9990154846636331)
track420 <- c(0.998173526669033, 0.9968777604178917, 0.9979679845974545, 0.9976839226882926, 0.9922052209717912, 0.9942552908373169, 0.9963082227506983, 0.9799023668800946, 0.9955020845295056, 0.999764760077833, 0.997889222181985, 0.999394203669059, 0.9982026490037785, 0.9976096343148987, 0.9988557241670225, 0.9943317177622495, 0.995743196062291, 0.9988940932965377)
track421 <- c(0.9971911288708513, 0.9997808715104127, 0.995024666297041, 0.9984942828729236, 0.9989281090494211, 0.9983600309775412, 0.9987160082370798, 0.9986039928064891, 0.9998957979292413, 0.9999451026921283, 0.9993044819319296, 0.999359125393048, 0.9906964177595227, 0.9898693656948876, 0.9986133731526293)
track422 <- c(0.9653721508633846, 0.9999230977965805, 0.9989352873703442, 0.9989768192842884, 0.9996567273255436, 0.9996529404450917, 0.9996330053693424, 0.9985024639154733, 0.9938525516625782, 0.9988298724220608, 0.99983081995949, 0.9975566388004264, 0.9993923586456794)
track423 <- c(0.9985342681614751, 0.9997931457595481, 0.9999684335214661, 0.9994222470461848, 0.9973376917617839, 0.9994517173465958, 0.9997511465581741, 0.9985543095937369, 0.9995629882938203, 0.999154868392319, 0.9999718332313575, 0.999247435859728, 0.996405462367876, 0.9982209410881353, 0.9994434797688289, 0.9988959820003771, 0.9972814313928199, 0.9973893108766272)
track424 <- c(0.9953825367280033, 0.9943633795934124)
track425 <- c(0.9996544424983774, 0.9932237425872498, 0.9990537348993496, 0.9999197778451687, 0.9988872225663927, 0.9982297543380803, 0.9943551843827559, 0.996444949656698, 0.9890062692041365, 0.998054787445823, 0.9989590670092194, 0.9989864857348616, 0.9973337207548197, 0.9947992723026666, 0.9974375465759863, 0.9893253777311307, 0.9998022132142461, 0.9922604335122782)
track426 <- c(0.9943024473808388, 0.9981077374927777, 0.9998764846017542, 0.999630660040165, 0.9975485594154943, 0.9990901342183797, 0.9871528520640693, 0.988988750318716)
track427 <- c(0.9947704505331268, 0.999372901074433, 0.996687903082002, 0.9998742481902079, 0.9997054629191143, 0.9998326398319293, 0.9994441979015651, 0.9943586165744195, 0.9977388734063497, 0.9998306277176343, 0.9993692245612881, 0.9975477323617025, 0.9988331129151613, 0.9999241376910014, 0.9999958534910064, 0.9995494927041724, 0.9994057293776558, 0.9994613007244532)
track428 <- c(0.9994498183483643, 0.999493072385464, 0.9942086205894877, 0.9970167564919558, 0.9994645419977952, 0.9996047159075503, 0.9996848317058494, 0.9992869189846978, 0.9981906990622815, 0.9998281208901476, 0.9998499413092754, 0.9975805297577992, 0.9966863029085483, 0.9975096245037629, 0.9995235742672491, 0.9963154207314584, 0.9991541181764066, 0.9968717539525974)
track429 <- c(0.9952106013875516, 0.9955298036837649, 0.999488432622639, 0.9995054375170354, 0.9967045564378897, 0.9991240240105891, 0.9999036463023806, 0.9980568982471503, 0.9990011613180088, 0.997052171364083, 0.9989390171552512, 0.9993374642280513, 0.9971903802809443, 0.9984763030273498, 0.9997767176430103, 0.9995404394555474, 1.0, 0.9988734557096479)
track430 <- c(0.998440913965823, 0.9969178217098893, 0.996996918749411, 0.9976116751962512, 0.9992050676290699, 0.9935084986516702, 0.9995236706152898, 0.9996340866383419, 0.996984873728792, 0.989578504299868, 0.9929201224245491, 0.996494259535157, 0.9909087428436334, 0.9999316653354601, 0.9986831433063429, 0.9996372604187966, 0.9990675214025295, 0.9991087646443495)
track431 <- c(0.990788534436339, 0.9967701654733035, 0.9943142163958267, 0.9994159051289505, 0.9999294748811194, 0.9997089920913147, 0.9999445771401455, 0.9991759565628247, 1.0, 0.999601072186194, 0.9992312886105694, 0.999646918755338, 0.9981383540833669, 0.9977885517333338, 0.9969305063788627, 0.9947013235418795, 0.9990508533895678)
track432 <- c(0.9991762919529432, 0.9999529729850785, 0.9995723608510737, 0.9999847136327221, 0.9990798085508957, 0.9998976070286139, 0.9995919023339894, 0.9990702786964364)
track433 <- c(0.9969987502822754, 0.9986629922973068, 0.9973095151642111, 0.9999710793213811, 0.9940761353886894, 0.9981612580636018, 0.997115319437521, 0.9927247594939091, 0.9990930406612248, 0.9985443935130873, 0.9986695613550178, 0.9981782541730019, 0.9984669081009419, 0.9992236281400121, 0.9987205081329573, 0.9970214116088366, 0.9945591537002778, 0.9958621304972035)
track434 <- c(0.9963925279607276, 0.9999015471624598, 0.9994578779205827, 0.9996427719731624, 0.9984902087252067, 0.9994287168269185, 0.9969774233892782, 0.9981471399335871, 0.9988628639672114, 0.9976113732604838, 0.9999757073633649, 0.9998729586402758, 0.9995972038957962, 0.9992612237591867, 0.9974175802301769, 0.9996750033045831, 0.9971535949981105, 0.9994798538123186)
track435 <- c(0.9987856680611011, 0.9974888757115284, 0.999559133114805, 0.9979262114207329, 0.9992347963036343, 0.9995942176395182, 0.9996605421023177, 0.999521083346425, 0.9961856552928636, 0.9992749582777191, 0.9995750562713636, 0.9979089855170454, 0.9994120872767047, 0.9995319772757326, 0.9992645002954345, 0.9967959370915712, 0.9973040892374195, 0.9986262981091883)
track436 <- c(0.9940639991674971, 0.9946500013958258, 0.9889959588474305, 0.9862327451521588, 0.9769332637550859, 0.9866618995378089, 0.9976501785930796, 0.9951809391028634, 0.9942944498392732, 0.9974075754317169, 0.9965015942842819, 0.994098092008385, 0.9952181662023923, 0.9986922246806297, 0.9969576953688153, 0.9982194902179655, 0.9965045452935848)
track437 <- c(0.9996410634709676, 0.9982276102140902, 0.9950710502480145, 0.9970448098185571, 0.9976556747002056, 0.9971572082663657, 0.9947157792298017, 0.9961298548616309, 0.9982977470352807, 0.9999478219801485, 0.9990341318150442, 0.9999854190551797, 0.9972562678937412, 0.9940853636872319, 0.9986938337993835, 0.9979152200333449, 0.9975643472602366, 0.9975043968975896)
track438 <- c(0.9945034203033185, 0.9984167563513671, 0.9914442560940581, 0.9959430725470662, 0.9970665598273961, 0.9992422756373144, 0.9978354656608611, 0.9990160033490009, 0.9996546652180103, 0.9981665242094314, 0.999021404359174, 0.9994882669505977)
track439 <- c(0.9977118009526826, 0.9983120134977587, 0.9947836443154381, 0.9988309419639912, 0.9961958742393486, 0.9998121521537345, 0.999038282282366, 0.9965259832978528, 0.9975036546087872, 0.9969842848665895, 0.9926477756949503, 0.9988326517243845, 0.9991695568346786, 0.9969485782273689, 0.9989999563187277, 0.999960372308815, 0.999960372308815, 0.9994275231307669)
track440 <- c(0.9984737110536601, 0.9970185227665347, 0.9996786155654629, 0.9991660586721393, 0.9995700389680289, 0.999465310679718, 0.9987028926546204, 0.995237459279475, 0.9977813631743967, 0.9955234701479363, 0.9983234806362941, 0.9991268322509207, 0.9996958098215817, 0.9994916497128089, 0.9994739058417196, 0.9998971872766153, 0.9992580684978244, 0.9953122601640016)
track441 <- c(0.9995536201095631, 0.9998470683049123, 0.9982121949874229, 0.9963717057532805, 0.9939773356025065, 0.9997480194850731, 0.996209023143099, 0.9980628489839659, 0.9967848065512782, 0.9952947693279534, 0.9992245753543458, 0.9974391806808329, 0.9995613221135107, 0.9988752373952142, 0.9945863403296014, 0.9998975148803446, 0.9825134993029851, 0.9987780578894974)
track442 <- c(0.997119186376196, 0.9995291747436665, 0.9983988286262939, 0.9997619545666346, 0.9997097598746871, 0.997455477832594, 0.9972507841593141, 0.9992837125649916, 0.9980761842737765, 0.9979385193140997, 0.9974225169662678, 0.9999432072771529, 0.9988102131432375, 0.9948962770690976, 0.9970094856416603, 0.9994126866000866, 0.9955438362687428, 0.9815979068256713)
track443 <- c(0.9978553609636542, 0.998319596630575, 0.9945725557218036, 0.9957115816522383, 0.9989227944998081, 0.9979595738095378, 0.9991209402377518, 0.9991128038051346, 0.9894246248564152, 0.9940908834070704, 0.9988261693156106, 0.9994995120256298, 0.9822669772718599, 0.9943507578260273, 0.9939093090085334, 0.9894420226517897, 0.9729688759510978, 0.9657273789115176)
track444 <- c(0.997487423801604, 0.9953199145114441, 0.9959865865785138, 0.9984277070410795, 0.9996588463145211, 0.9990523907725297, 0.9978024381431512, 0.997961040342024, 0.9974302942980361, 0.9983654628647991, 0.9987717115697529, 0.9981560533366742, 0.9998270807017051, 0.9992192175018584, 0.9990306193626406, 0.9998234780002293, 0.9993927465670984, 0.9998773320019378)
track445 <- c(0.999793603470592, 0.9993943212453177, 0.9968942949243459, 0.9981605142908984, 0.9975142064524591, 0.9995223513603527, 0.999639317117342, 0.9996059428798356, 0.9979227469231908, 0.9977942940503538, 0.9984807505588715, 0.9953301338145497, 0.9977223352530865, 0.9994262430386859, 0.9998029017041884, 0.9974598569616864, 0.9975790691536593, 0.9996674105804818)
track446 <- c(0.9973785966776312, 0.9839661794867631, 0.9981070993519441, 0.9990502185695793, 0.9966009211663956, 0.9987210703316691, 0.9993319736773951, 0.9959300277147681, 0.9975509718080902, 0.9994815769709869, 0.9969088973025955, 0.9963642785670725, 0.9986578416019037, 0.9950588303171098, 1.0, 0.996638972893912, 0.9994594460393073, 0.999467482182515)
track447 <- c(0.9991415316578374, 0.9992540385906623, 0.997369382743753, 0.9982213332298961, 0.9975840661470494, 0.999976204528006, 0.9998784944079474, 0.9994597886555817, 0.9994067232087304, 0.9984570108602252, 0.9988644908902293, 0.9994223566485672, 0.998040254038412, 0.9964340567289853, 0.99909996258071, 0.9986801976470956, 0.9957850404869416, 0.9999829218057379)
track448 <- c(0.9999913170131548, 0.9944303717690596, 0.998255585181169, 0.9991331250543958, 0.9987882670927788, 0.9996513622132687, 0.9998719974324984, 0.9999156678971183, 0.9994922868956709, 0.9977282323232546, 0.9999562785918802, 0.9967553144280087, 0.9849221621704021)
track449 <- c(0.9972990355984415, 0.9986633841109878, 0.9985352909984542, 0.9999053073741649, 0.9983350437209887, 0.9993660886447089, 0.9978458847820623, 0.9998802269072049, 0.9993286337788749, 0.9987810169420103, 0.9771463332547677)
track450 <- c(0.9994163927311113, 0.999255936242189, 0.9982246198258251, 0.9984787212613244, 0.999853317757146, 0.9990246726920863, 0.9997781580725881, 0.9997629397261006, 0.9985432326545216, 0.9994500565957805, 0.9998670317648412, 0.9987015095812792, 0.9993363561960009, 0.9986049431929354, 0.9985707457803306)
track451 <- c(0.9937718575826731, 0.9979006194706437, 0.9934211247934294, 0.9998470937484035, 0.99891516404716, 0.9987975927254459, 0.9918809082048977, 0.9981110310841723, 0.9984753505231554, 0.9996350123696631, 0.9998934281961347, 0.9977078637817476, 0.9978919644027704, 0.996518797522075, 0.9986929055019178, 0.9989881401429334, 0.9998320663477365)
track452 <- c(0.9973902130322485, 0.9974259837327396, 0.9942358743156683, 0.9975180777201278, 0.9999995086794433, 0.999875842209725, 0.998544717377793, 0.9975225629470751, 0.9980335534142889, 0.9991729193376553, 0.9997572001889343, 0.9997812048791028, 0.9999310979680966, 0.9995714158252295, 0.9990836109881749, 0.9988949526706183, 0.9963873725657555)
track453 <- c(0.9998660192567548, 0.9991489250286322, 0.9975935672595458, 0.9997530397065202, 0.9999686466942577, 0.9999973157637163, 0.998636642030733, 0.999017889960625, 0.999406915504015, 0.9987564368925154, 0.9998332904932306, 0.9976142302942835, 0.9976936804582202, 0.9992009746551882, 0.9999898758480166, 0.9999856302268038, 0.999541288059227, 0.998320780866478)
track454 <- c(0.9998025912624019, 0.9991741225529527, 0.9885806608222691, 0.9935112665774208, 0.9993056701484686, 0.9997502642026113, 0.9990799767560078, 0.9993415778862162, 0.9965454522778625, 0.9993309464292974, 0.9999358725176647, 0.9973910711603645, 0.9986820437837197, 0.9986820437837197, 0.990313106813692, 0.9975357136304152)
track455 <- c(0.9999044388891113, 0.9996001552337773, 0.998320626273241, 0.99943109602832, 0.9974969630387905, 0.9965179689138985, 0.9926269306254852, 0.9977558149999209, 0.9978537824111778, 0.9986837753245974, 0.995682838854357, 0.9908892992560016, 0.990549463309456, 0.9984439819036524, 0.9960759999752927, 0.9909004352634821, 0.9923730387839355, 0.9990834174946737)
track456 <- c(0.9767398316083381, 0.9941589117664792, 0.9997954771028774, 0.9990810232367707, 0.9717851026737017, 0.996396959501579, 0.9924701067997356, 0.9946068257897313, 0.9864272378705646)
track457 <- c(0.9960707044493851, 0.999470419763698, 0.992268216615122, 0.9999750258652569, 0.9968156824238549, 0.9987688583112133, 0.999606138980819, 0.9998257444375447, 0.999180056430882, 0.9943386358552151, 0.9955820902108259, 0.9978072512048584, 0.9961887957312274, 0.995446543260656, 0.9983620551264132, 0.9977280379637954, 0.9986339518639576, 0.9984216802086011)
track458 <- c(0.9975092567878714, 0.9961759248082124, 0.9980029974013916, 0.9986671227081484, 0.998416451872914, 0.9987853592391809, 0.9992433162657643, 0.9984968910528814, 0.9994263936772301, 0.9991327198916654, 0.9996739044538957, 0.9997546219245776, 0.9999332505103089, 0.9995762160834119, 0.9985628610748694, 0.9996774056235065, 0.9997251843845513, 0.9999268021435324)
track459 <- c(0.9994396903164142, 0.9978068307349842, 0.9968515707879997, 0.994334472785859, 0.9968025048554755, 0.9999793681707213, 0.999581021750126, 0.9986605176546157, 0.9972522751253001, 0.9944617115921858, 0.9949235522496602, 0.9967242396657751)
track460 <- c(0.9983569492316988, 0.999104008345015, 0.9997423771113956, 0.9989316457005412, 0.9971967210019999, 0.999498304008092, 0.9998060533483715, 0.9993113858898998, 0.9999962687080478, 0.9978572558816987, 0.9959172992009585, 0.9958412672579222, 0.9992394636562645, 0.9985847682362229, 0.997938116420306, 0.9997489704900141, 0.9992327264156325, 0.9993107833954246)
track461 <- c(0.9974942908485241, 0.9987654129990761, 0.9973333571425879, 0.9987266671845539, 0.9988841755204105, 0.9970855122015374, 0.997051128603809, 0.9981451981786442, 0.997910036013813, 0.9997539464620359, 0.9976178505713543, 0.997681899923147, 0.9932246735369182, 0.9841268775714093, 0.994677077694044, 0.9871587437589086, 0.9971768346602778)
track462 <- c(0.9968199595067014, 0.9946224313611143, 0.9990574836848429, 0.9978729560992845, 0.9973428594619871, 0.9917516812551401, 0.99857964437602, 0.9992194577519248, 0.9987110214358845, 0.998278253256237, 0.9973832810297346, 0.9985688090292277, 0.9970979520659392, 0.9978103090490246, 0.998639925535161, 0.9997164927854684, 1.0, 0.999976344579908)
track463 <- c(0.9925739879529993, 0.999164896208941, 0.9992284863519433, 0.9881740506604128, 0.9895156793760052, 0.9999757951667751, 0.9969326483368952, 0.998962094901588, 0.9983490648101683, 0.9943144081660643, 0.9989270226791332, 0.9997211619851017, 0.9992807551096601, 0.9986739990213432, 0.9953958735838511, 0.9973080612030507, 0.9978362447472953, 0.9971098179050101)
track464 <- c(0.9898981267407456, 0.9962228750785109, 0.9986572244120246, 0.998369479245976, 0.9908243007218397, 0.9975168198993243, 0.9991050505598967, 0.9995544063631902, 0.9993894013791341, 0.9999481487704002, 0.9997062370347394, 0.9988458954062991, 0.9949444077140515, 0.9945130087156873, 0.9964079516286901, 0.9987367393387361, 0.9895662452651474, 0.9854542791308363)
track465 <- c(0.992381419056924, 0.9993335351325705, 0.9971061899829291, 0.998652193264523, 0.9983080321604225, 0.9975181684683936, 0.9999222610901282, 0.9997798174411648, 0.9991829410557022, 0.9989429300085665, 0.9996563798480501, 0.9994346290112397, 0.9996562049181489, 0.9969935648546151, 0.9932709501458861, 0.9961671029146035, 0.9980369023700983, 0.9978838588832353)
track466 <- c(0.9975215741112263, 0.9950169470314922, 0.9935843241053568, 0.9949180721822011, 0.8740911999722635, 0.9902807162608159, 0.9974324223687311, 0.9897359233864168, 0.9972091985538447, 0.9960453241859125)
track467 <- c(0.9971106237866056, 0.9986837960189239, 0.9990040279364013, 0.9997686381639842, 0.9967125901450807, 0.9954445284882213, 0.9932718723398903, 0.9979134551534055, 0.9978301289726876, 0.9995049210336615, 0.9992434634943597, 0.9995838451085322, 0.9993505189880688, 0.9978849712038264)
track468 <- c(0.9971106422666539, 0.9992642314866363, 0.9999585030632864, 0.9967918090216898, 0.9980310834882977, 0.9999741666832078, 0.9990041528522091, 0.9997411974821087, 0.9992631434889548, 0.9936348255522492, 0.9989189168408947, 0.9975578711781155, 0.9998235901433912, 0.9940503951104445, 0.9977092077070057, 0.986942961329775, 0.9956637651149753, 0.9849756053296083)
track469 <- c(0.9993324739198699, 0.9963843147188702, 0.9987378968586096, 0.997771059722738, 0.9974934728388098, 0.9979384815546248, 0.999314877819864, 0.9983908273535467, 0.9975461739111916, 0.9997215397368056, 0.9999258846997996, 0.9994213707648647, 0.9980055786744558, 0.9987133466648038, 0.9997521993248173, 0.9987346978042687, 0.9994380642893553, 0.9994225656705361)
track470 <- c(0.9865595718051218, 0.991643781332158, 0.9920883170370672, 0.9936900484098822, 0.9992447478051758, 0.9974157402566036, 0.9958008719334168, 0.9916831316035484, 0.9989520719004821, 0.9963665594030722, 0.9968328053180837, 0.9998633058252365, 0.9970852905611655, 0.9998104090634582, 0.9999611896320421, 0.9997649707735635, 0.9992276455330613)
track471 <- c(0.9974369270629325, 0.9999967283436535, 0.9955613469904414, 0.9977067602464548, 0.9886775919180457, 0.9951936479343966, 0.9958289090797496, 0.9988067504717076, 0.9996521372041645, 0.99583785662579, 0.9994710105221822, 0.9993899592281251, 0.9948563345582561, 0.9966963474049956, 0.9995788674184113, 0.9990327203454797, 0.9989681816515301, 0.999092063571015)
track472 <- c(0.9967440024554842, 0.9879971537492594, 0.991156934163071, 0.9994939475000827, 0.9970156196966914, 0.9981743432720528, 0.9994448671349019, 0.9951701531989783, 0.9930125876791772, 0.9984116107399509, 0.9998063151132642, 0.9997081957997922, 0.995975896643194, 0.9876730281189169, 0.9992990877809688, 0.9940471942405059, 0.997774694216103, 0.9999975099507533)
track473 <- c(0.9903196287306941, 0.9990839024018119, 0.999501566594766, 0.9980902020941426, 0.9922110721339965, 0.9995725952055098, 0.9925575552153644, 0.998710349221445, 0.9985008232282945, 0.9990233455089086, 0.9994008062157906, 0.996753683821439, 0.9754875647172017)
track474 <- c(0.9982196880645303, 0.9999885819369068, 0.9899469712681895, 0.9954389498943162, 0.9980251685198744, 0.9997528464785451, 0.9957796445520576, 0.9975964862810104, 0.9976974418352452, 0.990856218854397, 0.9986777637334895, 0.9981168607430373, 0.9926657318524378)
track475 <- c(0.9988562757028192, 0.9898808161529405, 0.992893942400458, 0.9991685138871115, 0.9982985973789731, 0.9996389677032944, 0.9980565748504027, 0.9962459669592879, 0.9976278580000819, 0.9997046968805325, 0.9993835753362892, 0.9991742754027533, 0.9986981390929455, 0.9940080972050507, 0.9994753521901892, 0.994683298469398, 0.999905168141367, 0.9990057474691216)
track476 <- c(0.9993250838993141, 0.9998499958256264, 0.9984402344208149, 0.997836109603713, 0.9981435456653085, 0.9946809559782857, 0.9971937739153255, 0.9986476115545005, 0.9961885067941443, 0.9972664383827384, 0.9998993806556304, 0.999590912250555, 0.9914902012074842, 0.9923217023786183, 0.99932023909311, 0.9916884667634148, 0.9974813210119301, 0.9894951089149646)
track477 <- c(0.9956800556545206, 0.9977149371290025, 0.9961450156271388, 0.9995424420693524, 0.9996135770127555, 0.9999191886577756, 0.9995659061832632, 0.9996277146417069, 0.9998264833532325, 0.9991085196819356, 0.9988610452467269, 0.9998418918394012, 0.9984017239247021, 0.9996720733509074, 0.996687261467783, 0.9974770367400737, 0.9965510276611795, 0.9970410144694707)
track478 <- c(0.9981032380795405, 0.9991494775375269, 0.9955952412490211, 0.9991254457647077, 0.9984503358407625, 0.999328513985376, 0.997044329828831, 0.9992861551342425, 0.9988853701837445, 0.996834366052554, 0.9996209744743836, 0.9977418401896306, 0.9955831070081473, 0.9907415567239662, 0.998410786303705, 0.9876607756119471, 0.9978588407066848, 0.9987875431110639)
track479 <- c(0.9998920083201109, 0.9992498254315184, 0.9966631787192418, 0.9989369458281504, 0.9969547340713327, 0.9996639818447765, 0.9996365635651893, 0.9941733004336547, 0.9974324162419288, 0.9978413397475718, 0.998011339899766, 0.9978472907602356, 0.9937081494787701, 0.9980534722807782, 0.9999980046181768, 0.99872288078395, 0.9935565693496504, 0.9888563697025986)
track480 <- c(0.9991014467475329, 0.9991884739099501, 0.9999900682318663, 0.99928965924708, 0.9993475569469626, 0.9993647022840667, 0.9969320838632082, 0.9990952166838891, 0.9961430922911138, 0.9974410568230917, 0.9992830484026494, 0.9993397205567024, 0.9980078866372123, 0.9987684118093917, 0.9971003508105744, 0.9987906940963495, 0.9999839512953392, 0.999983618109965)
track481 <- c(0.9972535373313653, 0.9989276378704255, 0.9998478654725461, 0.9998179251272917, 0.9995947156800503, 0.9977892804873355, 0.9986795986786889, 0.999485111538732, 0.9988986569841818, 0.9997089676020738, 0.9991729356441145, 0.9856285511305398, 0.9978070627710935, 0.9974180295983542, 0.999100780180258, 0.9943622008027027, 0.9985956675286426, 0.9994972499314064)
track482 <- c(0.9988301022272635, 0.9988056012852743, 0.9976051413125326, 0.9998441592234251, 0.994099743043868, 0.9871796200822994, 0.9984546525166327, 0.9975853550431937, 0.9968468658842017, 0.9961620076999763, 0.9990074570748365, 0.9995650383158295, 0.9977925219602796, 0.9987854391475074, 0.9990898282954176, 0.9989869766956505, 0.9930266497609058, 0.9937993611026119)
track483 <- c(0.9985200534268346, 0.987052656139616, 0.9501265096284095, 0.9997551549590906, 0.9997134215477936, 0.97694216266541, 0.9687675475131039, 0.9993518149312609, 0.993509806016866, 0.9643156334072719, 0.997950944033722, 0.9992066820349983, 1.0, 1.0, 0.9987469549914695)
track484 <- c(0.9973720787280053, 0.9980644316202549, 0.997942340657314, 0.9998433988472901, 0.9998267644808445, 0.9995988456419254, 0.9976146506890056, 0.9923526429289462, 0.9956703277522199, 0.9991376547772249, 0.9983758021704305, 0.9953555273271476, 0.9847442360902474, 0.997980557782438, 0.9993860828925829, 0.9997373354610282)
track485 <- c(0.9990526282797237, 0.9990561095596684, 0.9973497227480246, 0.9995608463070471, 0.9990565412072065, 0.9993973385579812, 0.9971440670293936, 0.9801997727278186, 0.9998185521603231, 0.9989678799256791, 0.9989555047444454, 0.9985249288346357, 0.9994574469342716, 0.9997818287684473, 0.9976131139187187, 0.9976735673484782, 0.9954514566643053)
track486 <- c(0.99791005993437, 0.9993423986940402, 0.9974337835669365, 0.999564420263487, 0.99379756547006, 0.9980794002768295, 0.9980896821484114, 0.9976245488515724, 0.9987207797526612, 0.9982987958324866, 0.999314665454826, 0.9973331429387836, 0.9952414131868039, 0.9963888510347092, 0.9990427183035713, 0.9950006445604606, 0.99490964943718, 0.9985433614797454)
track487 <- c(0.9971252956693747, 0.9986335262660708, 0.9989148408178622, 0.9997771368597409, 0.9967688218629713, 0.9946845074681038, 0.9991871465234711, 0.9991895534824254, 0.9983908265174528, 0.9989890094953449, 0.9983860521035592, 0.9984047990493767, 0.9989250719624488, 0.9986403913769368, 0.9993906945322685)
track488 <- c(0.9991834889325008, 0.9985064956541136, 0.9993217543688483, 0.9993138095586974, 0.9988728728698492, 0.9998989870067448, 0.999188104548191, 0.9995572519512783, 0.9996219647216386, 0.9974437064907106, 0.9982921340625911, 0.999967512741723, 0.9991685217959233, 0.9990329509894096, 0.9999953770976182, 0.9991201360473583, 0.997229968042269, 0.9973596629618119)
track489 <- c(0.9987916839923513, 0.9998635899228931, 0.999886663138773, 0.998367403334988, 0.9953273007734804, 0.999773988168695, 0.998767929272187, 0.9997170822596595, 0.9961663589844012, 0.9951782075689141, 0.9992481443176877, 0.9999972760770787, 0.9905550857844372, 0.9921456697771946, 0.9993698066060893, 0.9993428646827194, 0.9993790301639077, 0.9993737969885911)
track490 <- c(0.9983596428384782, 0.9994659612953543, 0.9989827346994625, 0.9995944738673689, 1.0, 0.9995965245795111, 0.9994319029159006, 0.9970576329190349, 0.9994719093641653, 0.9999649034775903, 0.9992104390326796, 0.9993204620094405, 0.9985678627211858, 0.997950944033722, 0.9992066820349983, 1.0, 1.0, 0.9987469549914695)
track491 <- c(0.9986733635932054, 0.9946977219771858, 0.9965956486500325, 0.9989083393054355, 0.9988079127010553, 0.998056171271926, 0.9984579270006833, 0.9998610373676652, 0.9548882744105237, 0.9819687499342519, 0.9944301894830534, 0.9964649532143932, 0.9656090338617519, 0.9547971141134617, 0.9917907752897624, 0.9843199632526104, 0.9817124137292143)
track492 <- c(0.9997238089143389, 0.998459326162303, 0.9997438059477172, 0.9990076457606034, 0.9991913759219937, 0.9985971036028712, 0.999597406211958, 0.9981881219316705, 0.999340191549665, 0.9986856465957552, 0.9984727510069029, 0.999615400988001, 0.9993892060335441, 0.9969900780771187, 0.999241914610543, 0.9989939151952111, 0.998908873747416, 0.9989351962238567)
track493 <- c(0.9995305882339638, 0.9984269397349438, 0.9971289835989487, 0.9989926151949371, 0.9990439777190292, 0.998344406880816, 0.9992679669480294, 0.9975250404645067, 0.9976233542578239, 0.9988757068573654, 0.9990284767414865, 0.9966803946606444, 0.9969330468758127, 0.9963187528777002, 0.9999407974502575, 0.9953381028019659, 0.9992416045710899, 0.9986376621250245)
track494 <- c(0.9980845836886938, 0.9628831092618573, 0.9551809698325695, 0.9982173484525912, 0.9977122247647203, 0.9953579395522973, 0.9295148542240524, 0.9780674193901726, 0.9992171776479084, 0.9944618108673755, 0.9999634938872702, 0.9870584070589452, 0.9537230970796082, 0.9880218776341202, 0.9933418252147711, 0.9986036470247376)
track495 <- c(0.9891250517464675, 0.9988544683009314, 0.9951282631381352, 0.999804874473162, 0.9977543657117297, 0.9966009621664091, 0.99869968381698, 0.9994075757730976, 0.9994896160217044, 0.9914325952034715, 0.9877303703814125, 0.9954912018742746, 0.9963881296336552, 0.9987596039093091, 0.9997819557932516, 0.9991857241167604, 0.9896766945886531, 0.991276401155535)
track496 <- c(0.9963302619706599, 0.9980689586627115, 0.9952310540995858, 0.9994830694690732, 0.9996796269476238, 0.9993846770845337, 0.999771035719367, 0.9984328206417834, 0.9976719568020997, 0.9959072750355564, 0.9994821847318832, 0.9994754756242078, 0.9984657936107004, 0.9987102347760353, 0.9989246323190278, 0.9990039315787027, 0.998722136766478, 0.9989185769617416)
track497 <- c(0.9970061889641499, 0.9978320450367993, 0.9988983634644732, 0.9985855941491377, 0.9979384472454873, 0.9973981398847277, 0.999407306461174, 0.995611732986935, 0.9972321354626242, 0.9933430420248232, 0.9986782817734944, 0.9892089863169096, 0.9967696029943376, 0.9992060849685105, 0.9967809708480602, 0.9993645353500625, 0.9966002997189201, 0.9973970873144518)
track498 <- c(0.9983046021886004, 0.9994604515655168, 0.9957768495680224, 0.9982032471011411, 0.9975921056628515, 0.9999835851876866, 0.9939840538884808, 0.9997116339185762, 0.9906409187800395, 0.9972407023013841, 0.9986644467158589, 0.9999888514155998, 0.9997203178111302, 0.9994166907132578, 0.9996534703345745, 0.9966678988012425, 0.9975935807063193, 0.9996827862816373)
track499 <- c(0.994169732345454, 0.9994274571013366, 0.9996932888500176, 0.999096086123109, 0.9941649551695837, 0.997214137999648, 0.994460743682352, 0.9936862874125961, 0.9965679356734707, 0.9981016358489723, 0.9999705747752278, 0.9993253110410664, 0.9995998260587421, 0.9981403674377708, 0.9982299603047485, 0.9935609992998728, 0.9938026476666842, 0.9980232755268323)
track500 <- c(0.9978820521823423, 0.996883211849095, 0.9992595170932543, 0.997439241134753, 0.9940648883595383, 0.9979928354695858, 0.999091685959911, 0.9992559416381761, 0.99777713947188, 0.9992185534384003, 0.999785583549686, 0.9988858071305909, 0.997040871578813, 0.9988764656128514, 0.9987096441065403, 0.9994412865815939, 0.998916011512193, 0.9995766284019615)
track501 <- c(0.9992015039429929, 0.9988972179965295, 0.9991118983337179, 0.9993867078599866, 0.9993445085763569, 0.9999175737882297, 0.9988732552521385, 0.9974644382054727, 0.9937635766231495, 0.9974577867843339, 0.9981318594800617, 0.9992728850769177, 0.9990420108454741, 0.999765142325234, 0.9979600793580561, 0.9962521213579366, 0.9990992435763936, 0.9978694052007194)
track502 <- c(0.9974000775991511, 0.9925220689111278, 0.9751577069709696, 0.9984055652401449, 0.9979123071312289, 0.9998940760844779, 0.9979927241854294, 0.9961342339844313, 0.9950239515768613, 0.9979217326835187, 0.9997366957081122, 0.9996404469023495, 0.9968860118141812, 0.9920106311906577, 0.996755757380697, 0.9995277040715376, 0.998618477400182, 0.999755423399293)
track503 <- c(0.9984848403782185, 0.9966076371699039, 0.9985345600807604, 0.9986210040901216, 0.9939444999198408, 0.996948281374577, 0.9883854374429876)
track504 <- c(0.9912037509841582, 0.9978647241499902, 0.999054797740825, 0.9984426883866425, 0.9871983206159395, 0.9870399771628616, 0.9920297458708613, 0.9986757913461755, 0.9683660621347867, 0.9484530671765636, 0.9936888351466987, 0.9986318825823138, 0.9972189700166938, 0.9991167151967436, 0.9945255841529898, 0.9854372122237551, 0.9968264857676558, 0.9983275555613416)
track505 <- c(0.9997483044475681, 0.9993717210225499, 0.9966055603986411, 0.9992963852997032, 0.9985724290971371, 0.9987834005643298, 0.9994070687373057, 0.9989022137198679, 0.9881645449601761, 0.9958135041943637, 0.997571151161455, 0.9992572751046479, 0.9953091182667753, 0.9980262536381272, 0.998400035157993, 0.9976673531282153, 0.9961636955315835, 0.998467938842647)
track506 <- c(0.9951706371881459, 0.994528644135224, 0.9956807661565439, 0.9998905305990243, 0.9965938671006614, 0.9999598172649081, 0.9965305795567219, 0.9993142026332453, 0.999368725368327, 0.9961045875421541, 0.9994093536650588, 0.9992612155980249, 0.9990681770078463, 0.9971896326206942, 0.9975311767921217, 0.99775278881154, 0.9934466552294373, 0.9967351231153893)
track507 <- c(0.998970786305041, 0.996303995440957, 0.9987927123016949, 0.9989445047609531, 0.9983938457639415, 0.9990345426217293, 0.9993907253984103, 0.9989137835136879, 0.9961530528572301, 0.994124678353135, 0.9951673426001729, 0.9993882297099062, 0.9986515578444558, 0.9990891364391041, 0.9986132652330785, 0.9978608829036214, 0.9960689630480323, 0.998845905852493)
track508 <- c(0.99408032013542, 0.9973651277115717, 0.9982370142891756, 0.9989915096744192, 0.9997527873572549, 0.9984111833791973, 0.9968897252512483, 0.9989080103542066, 0.9949264674285033, 0.9995980270501227, 0.998561953898707, 0.9992085464634693, 0.997534397067178, 0.9972436618434711, 0.9974051266894098, 1.0, 0.9903996766187121, 0.9910208201717701)
track509 <- c(0.9986627874597088, 0.9986265970488564, 0.9980224267592516, 0.9999679706330111, 0.9969803226640002, 0.9997386372116727, 0.9991635577081895, 0.9999255080668458, 0.9977803608461526, 0.9996723087655768, 0.9994798340435997, 0.9985753748340227, 0.9965217487331187, 0.9993168718956119, 0.9965641255236091, 0.998900607307734, 0.998999429540067, 0.9988613484763728)
track510 <- c(0.9994290439212902, 0.9993080023708875, 0.9972540327816408, 0.9985680125071323, 0.9997156866561623, 0.9987180306416684, 0.9999937239273174, 0.9972983472311502, 0.9988484759922297, 0.9974660063810435, 0.9990453570018533, 0.9983331744496635, 0.9993044085429849, 0.9994290459322609, 0.9991246256350669, 0.9999644389449357, 0.9984403986085926, 0.9972065748579628)
track511 <- c(0.9967661353118136, 0.9993280780649756, 0.9986144366439675, 0.9989410246820462, 0.9981770566710001, 0.9967587240029481, 0.987076941655904, 0.9997443493968865, 0.9985301832551037, 0.9898490489601284, 0.9922328120637232, 0.9984613283852941, 0.9952884722395553, 0.9925413044512807, 0.9980709038882841, 0.9993906212770369, 0.9946909177672651, 0.9903750711163318)
track512 <- c(0.9968392419288291, 0.9979572995715271, 0.9975767988849081, 0.9988767056719684, 0.9976695552457134, 0.9943153063856542, 0.990964151202601, 0.9977946104182589, 0.9915132662904756, 0.9962254760771445, 0.9987629275009386, 0.9981790920957835, 0.9996550849462728, 0.985900712356765, 0.9924825314009854, 0.9989670277807969, 0.9988806037949726, 0.9987659562793562)
track513 <- c(0.9987023610816198, 0.9946114851726895, 0.9908288013372195, 0.9986765245876768, 0.99796362331831, 0.9991286182015996, 0.9992125143103932, 0.997262828566047, 0.997262828566047, 0.9904891322768609, 0.9952066674206573, 0.9992938731168992, 0.9984041005082616, 0.9977993827559752, 0.987733682192111, 0.9922617653169473)
track514 <- c(0.9941520217924081, 0.9936890636886312, 0.9958879625361785, 0.994100916046351, 0.9999880981766586, 0.9985267949065625, 0.9998510504449243, 0.99797871792435, 0.9979995349499406, 0.9977737293119906, 0.999471674999934, 0.9968782119500624, 0.995709966447248, 0.9990246085436804, 0.9957082453030659, 0.9986684034178563, 0.9999565212818864, 0.999397763287107)
track515 <- c(0.9952143336473075, 0.9927453466465082, 0.9983076818060023, 0.9999728697125618, 0.9986636548978661, 0.998282900087765, 0.9981350744737927, 0.992708681589442, 0.9969036911745389, 0.9987823847879963, 0.9945008315384568, 0.9956396573744486, 0.9867487505789027, 0.984747327806781, 0.9910176348911239, 0.9999358692936332, 0.9999638837182236, 0.9997118717033223)
track516 <- c(0.9980098209167558, 0.9955442971682944, 0.9936013649635363, 0.9995721629267312, 0.9995594247370537, 0.9995480928759813, 0.9990477308882825, 0.9991053286966438, 0.9995580769158443, 0.9991236705108019, 0.9993079222524411, 0.9995185975304396, 0.9983074328630999, 0.9962433908351304, 0.9995732306805487, 0.9996044323058124, 0.9992287866875919, 0.9998232025338277)
track517 <- c(0.9985972306484193, 0.989255102477882, 0.9953637234059561, 0.9966239930710195, 0.9999112332587515, 0.9947063512946402, 0.9973016135802198, 0.9977797805341694, 0.9995956246058897, 0.9999167464748736, 0.9971386656670032, 0.99619565870283, 0.9992749668281696, 0.9887808755446374)
track518 <- c(0.9994808794950623, 0.9976384652385426, 0.9990610134610306, 0.999519026912393, 0.9998448013106925, 0.9992799605281674, 0.9997257824000941, 0.9952470048915992, 0.9958139315010007, 0.9992341429518788, 0.9994411532921788, 0.9959708938967791, 0.9975841745250202, 0.9943406812773813, 0.9983042904482577, 0.9962181655553926, 0.9884781832517161, 0.9845539340447331)
track519 <- c(0.9875053334069211, 0.9940832311701548, 0.9953971547268075, 0.9967779738378051, 0.9865247913942266, 0.9978080461549387, 0.9967761846110351, 0.9883004477728143, 0.9911547720025006, 0.9982793377528344, 0.9931101806072391, 0.9964662394166885, 0.996249616473775, 0.9991450816611912, 0.9994136616277037, 0.9909217414332822)
track520 <- c(0.9965256108710877, 0.9939135118976097, 0.9939286137209795, 0.9990997665290164, 0.9976665826881985, 0.999660724490844, 0.9987237733000174, 0.9999712385384704, 0.9950950361648303, 0.9945603765295643, 0.9975013824511734, 0.9998640457998045, 0.9969952825492738, 0.9995103207763605, 0.9958381600721429, 0.9976660372529697, 0.9986526029489414, 0.9968619387043162)
track521 <- c(0.9978156372354762, 0.9958995217571098, 0.9996181518390792, 0.9987827792599855, 0.9934785576110832, 0.9990536388143784, 0.9783556419325389, 0.9970249309879939, 0.996952257021209, 0.9892308077532086, 0.9947823003681902, 0.9996866367705758, 0.9996919440100767, 0.9942923326156334, 0.9993584450839524, 0.9984908097532613, 0.9985060937281606)
track522 <- c(0.9996823510950857, 0.9982583950079866, 0.997265639789081, 0.9994660190120737, 0.9993759996339828, 0.9998847703921184, 0.9992997228956505, 0.9985537608577657, 0.9947188557639112, 0.9985977430594218, 0.9999461912251701, 0.9993597463534094, 0.9962101293771999, 0.9974504010358081, 0.9986816989458556, 0.9992027773132165, 0.9959428467904468)
track523 <- c(0.9963573270905163, 0.998779086178064, 0.9999930317594172, 0.9999890182255506, 0.9993804611842079, 0.9993740661100957, 0.9998862093179345, 0.9994395054689598, 0.9986320181845898, 0.9997855716171536, 0.99866000054283, 0.9999044257448145, 0.9994555803364328, 0.9993373941688775, 0.997917224514669, 0.9988073128110342, 0.998071561046228, 0.9961170155324528)
track524 <- c(0.9998548669549595, 0.9999292545455412, 0.9972501380943132, 0.998726579758415, 1.0, 0.9990245662985543, 0.9969424545469481, 0.9990969439628902, 0.9966442090122588, 0.9989297291032804, 0.9968366304717136, 0.9997078253269682, 0.9952478394460454, 0.9944415823017332, 0.9943007717765793, 0.9999986443227171, 0.9980972634443324, 0.9994103132257296)
track525 <- c(0.998087351015802, 0.9973429937452813, 0.9984500456533459, 0.998087695625435, 0.9965754592742089, 0.9976480262076775, 0.9957143750483706, 0.9993953290252143, 0.9974060589923452, 0.9997879880595297, 0.9990514008005205, 0.9999547991061012, 0.9851578267274038, 0.9888440819995008, 0.9997892873926529, 0.9980341426513315, 0.996775501071367, 0.9989534986346509)
track526 <- c(0.9987646491728729, 0.9950303193953298, 0.9900104132877222, 0.9987643041646708, 0.999930739072632, 0.9994282677806362, 0.998599915382871, 0.9923347390150351, 0.9979810087625339, 0.9986122294511003, 0.9999681787910917, 0.996860032979121, 0.9984205349752606, 0.9994277020921973, 0.9996598446235636, 0.9994860668715275, 0.9990338539327818)
track527 <- c(0.9861438953819919, 0.9952311094744954, 0.9889648524381128, 0.997773385904482, 0.9997285736701362, 0.9986837482430253, 0.9952883624255204, 0.9975125875601362, 0.9991116824934566, 0.9987227548287245, 0.9993805705579569, 0.9983304994804887, 0.9961008589661848, 0.9977302622408496, 0.9949675152538094, 0.9990228364899313, 0.9993723230381485, 0.9903106521809254)
track528 <- c(0.9990742034643023, 0.9984827920763348, 0.999509203361721, 0.998963379627493, 0.9990717298345027, 0.999148762172149, 0.9980975434473319, 0.9980975434473319, 0.9995901270334192, 0.9985564245397619, 0.9975678070838719, 0.9990441118000357, 0.9990441118000357, 0.9995403973788587, 0.9999510717244391, 0.999992890146894, 0.9999687356251032, 0.9971775985695767)
track529 <- c(0.9986169569336752, 0.998467760685845, 0.9928449853591661, 0.9963357866594843, 0.99943715040181, 0.9996492119361517, 0.9996492119361517, 0.9994162121256138, 0.9995424862103922, 0.9992634599903394, 0.9981918789250097, 0.9991521076961262, 0.9996260975824435, 0.9984548637892787, 0.9999976516938139, 0.998018859381229, 0.9988351177728069, 0.9990422036097413)
track530 <- c(0.9916487391373242, 0.9998305249125253, 0.999477971791739, 0.9996294803026563, 0.99964734459135, 0.9975911521791595, 0.9986586006779131, 0.9977091271941524, 0.9960739804238729, 0.9934419039740593, 0.9932303769766788, 0.9994573682363351, 0.9963309578022379, 0.9971042941014341, 0.9980964315537346, 0.9970675940829532, 0.9995964161227521, 0.9980802750777131)
track531 <- c(0.9988096696637362, 0.9966198713126738, 0.9987937066780507, 0.9988970734286196, 0.9936900484098822, 0.9992447478051758, 0.9974157402566036, 0.9958008719334168, 0.9916831316035484, 0.9989520719004821, 0.9963665594030722, 0.9968328053180837, 0.9998633058252365, 0.9970852905611655, 0.9998104090634582, 0.9999611896320421, 0.9997649707735635, 0.9992276455330613)
track532 <- c(0.9997309200565206, 0.9999985793767414, 0.9994449484812634, 0.9986058495038835, 0.9991774279309662, 0.9970747508851162, 0.9974847633547826, 0.9975606825943227, 0.9849987550996149, 0.9910220903122112, 0.999607353532949, 0.9984753651418361, 0.9980617966711699, 0.9943333406611706, 0.9993659556021641, 0.9975213088067297, 0.9948530069217816, 0.9988652171550093)
track533 <- c(0.993385128042104, 0.9895814608455662, 0.9803338055194504, 0.9965190459005001, 0.9983828508569053, 0.9977053366441254, 0.9995373967600851, 0.9954670599163408, 0.9986738179344488, 0.9999798278729768, 0.9964582958991094, 0.994788334622736, 0.9996227226666463, 0.9986694333349475, 0.9975510925229176, 0.9952319171705752, 0.9971026079678099, 0.9963497608723018)
track534 <- c(0.9950014430836939, 1.0, 0.9956239937051674, 0.9948027410247564, 0.9990017378623423, 0.9975770736365364, 0.997593005524718, 0.9992808464355669, 0.9983587937858861, 0.9995457414253528, 0.9999590581534384, 0.9975834404499289, 0.9985870567992098, 0.9939360176446165, 0.9949447178965012, 0.99589136895045, 0.9959510453250993, 0.9996547480076325)
track535 <- c(0.9994367196662555, 0.9993286574892238, 0.9970786320428948, 0.999926241575109, 0.9997818386227793, 0.9987445225215372, 0.9999800120671757, 0.9971818911831807, 0.9993821562558987, 0.9995784648577817, 0.9999368167178393, 0.9984877918232371, 0.9984001286789069, 0.9985922320901087, 0.9994963528339401, 0.9983260743852567, 0.9955544804687898, 0.9963957135416915)
track536 <- c(0.9999525962579933, 0.9985958177706585, 0.9950532500926279, 0.9958487488855436, 0.9976203849607831, 0.9927445394055072, 0.9974215904778435, 0.9890917620214827, 0.9903306804353987, 0.99907696403563, 0.9984748410066198, 0.995023565549038, 0.9903493351619149, 0.9879674321238315, 0.9959241237272323, 0.9981418432476875, 0.9954227540109623, 0.9932348281451685)
track537 <- c(0.9997576561499638, 0.9998269523058102, 0.9896442693869874, 0.9982362073482208, 0.9994878444740634, 0.9997059637283313, 0.9994943531821318, 0.9993527944919466, 0.9990110764605808, 0.9977327932795508, 0.997022067979241, 0.9990560308333836, 0.9908372321436967)
track538 <- c(0.9993024291677916, 0.9999457453398157, 0.9969455175692544, 0.995336885481144, 0.9888228557133721, 0.999177608946067, 0.975154757089943, 0.9911547720025006, 0.9982793377528344, 0.9931101806072391, 0.9964662394166885, 0.996249616473775, 0.9991450816611912, 0.9994136616277037, 0.9909217414332822)
track539 <- c(0.9989019976834446, 0.9982912030284068, 0.9996121731926637, 0.9993177324219746, 0.9974330064444159, 0.9981859702421594, 0.9996049817857626, 0.9998025951855541, 0.9999614909681876, 0.9990745341018781, 0.9978325238035175, 0.9995699980669649, 0.9992036055735114, 0.9981026550090404, 0.9978138215963144, 0.99824151556514, 0.9965167093511073, 0.9960909515836505)
track540 <- c(0.9963917162716287, 0.9993666722151973, 0.9999756206804155, 0.9993013908243521, 0.9973188051184392, 0.9998067858911863, 0.9988070473467684, 0.9918741308325807, 0.9990651922496134, 0.9929932986451175, 0.9979644791834046, 0.9935785553350553, 0.9853109578331217)
track541 <- c(0.9979109500594089, 0.9972113242223454, 0.999890377206375, 0.9998987787684291, 0.9971497496923375, 0.9972495794448951, 0.9993643254476103, 0.9996314675122705, 0.9999029530603062, 0.9963401880701984, 0.9988156580226385, 0.9999837533609411, 0.9924348196759436, 0.9988469849673519, 0.9989541821345532, 0.9948298854334935, 0.9951607528753473, 0.9986164627747846)
track542 <- c(0.9966969816232738, 0.9971722499792982, 0.9906304855219966, 0.996873308228946, 0.9982886306560609, 0.9997255101679211, 0.9991354339901616, 0.9993103220234268, 0.9958581790167202, 0.9947288788255981, 0.9980458377318553, 0.9985443671564681, 0.9988359719416118, 0.9990081948817261, 0.9997661020443438, 0.9996749629500932, 0.9999501629875484, 0.9999005559729265)
track543 <- c(0.995878951347954, 0.9872402441023931, 0.9995134949663355, 0.995263023068806, 0.9959487993250393, 0.999393961446871, 0.9996628692133221, 0.9998536168912046, 0.999156926527829, 0.9983171469240081, 0.998023149916687, 0.9990444991445668, 0.9988382368477895, 0.9999786575150339, 0.9957835994612935, 0.9956872880283626, 0.9983818530967017)
track544 <- c(0.9939294430515334, 0.999324426537229, 0.9993743693689323, 0.99687618489827, 0.9996279497835288, 0.9944073646457648, 0.9992257778945243, 0.9998518027162969, 0.9991236451184484, 0.9977260159874407, 0.9975361969851737, 0.9968718817135049, 0.9989628813720713, 0.9986712685167903, 0.999748465492345, 0.9973528835004667, 0.9907661818808956, 0.9972262547819296)
track545 <- c(0.9961599078184805, 0.9979719927288494, 0.999482021696841, 0.9968668431455547, 0.9991687928635634, 0.9999279483198665, 0.9999217220121231, 0.9993459120091235, 0.9988636562950663, 0.990052473648583, 0.9927300446017396, 0.9917316411151554, 0.9829690451291863, 0.998991158139224, 0.9970876906608462, 0.9992113204634885, 0.9986835770571264)
track546 <- c(0.9937656697388921, 0.9970037076000984, 0.9989144627028631, 0.9986447406470157, 0.9983367487755803, 0.9995096398359815, 0.9954330390443367, 0.9988032544486444, 0.9998880985960233, 0.9969107692767928, 0.9966643596423708, 0.9985049934705339)
track547 <- c(0.994643853215928, 0.9959255532531522, 0.9998914372835205, 0.9994367910444079, 0.9990029401034135, 0.9996022106202835, 0.9997011810083666, 0.9971028733784221, 0.9966717321590317, 0.9975404126072235, 0.9989666391724017, 0.9989053086784351, 0.9973953393469117, 0.996988917111457, 0.9970653867692165, 0.9956134027944002, 0.9984922108868317, 0.9966577781224896)
track548 <- c(0.9980940913421155, 0.9997950829809885, 0.9956320486815321, 0.9960522712753785, 0.9991289475241183, 0.9978958502355282, 0.9913846330412057, 0.9960860187357323, 0.9985848790712437, 0.9961389764445067, 0.9986774851272464, 0.9938747228566821, 0.9941512612614196, 0.9949717817839632, 0.9914751371050559, 0.9999992997032566, 0.9997818009847141, 0.9987586977262389)
track549 <- c(0.9995422998391729, 0.9991329652371097, 0.9997624979305059, 0.9976059883679144, 0.9939421395375589, 0.9954533023038672, 0.9954221444435168, 0.9982006594591308, 0.9969892967131411, 0.9953359569099852, 0.9969333468604931, 0.9975807848295839, 0.9909179942802203, 0.9900099147047439, 0.9994636932535854, 0.9995144779504431, 0.9980939114715192, 0.9995404265486562)
track550 <- c(0.9797566249875097, 0.9929705609953311, 0.9990758508592013, 0.9639417748352881, 0.9400350839278255, 0.9934684346614622, 0.9923413522586212, 0.998978895814842, 0.9955689915841448, 0.9968526107696862, 0.9950071418812546, 0.9933275344555643, 0.9975523049964472, 0.9992129882540332, 0.9748682807215598)
track551 <- c(0.9990505563037039, 0.9999788035454341, 0.9988517219944387, 0.9989612494294189, 0.9986060136263644, 0.9900488217710335, 0.9851255002409793, 0.9966846417823995, 0.9906000600100872, 0.9971896769588705, 0.999783760752305, 0.9968656980027139, 0.994102753850587, 0.9909522896972031, 0.9991927591599763, 0.998377313285931, 0.9965363193212432, 0.9995685754115847)
track552 <- c(0.9999836470621155, 0.9996812560970977, 0.984545103814619, 0.997508385587802, 0.9993481818364701, 0.9993750606580715, 0.999168194756894, 0.9984819341899535, 0.9984089788627981, 0.9939173174367292, 0.9984811742442442, 0.9981474386380365, 0.9875346451065187, 0.9897622302491034, 0.9986068098684455, 0.9996300191388768, 0.9943492901759952, 0.9994889351793059)
track553 <- c(0.9998834657137355, 0.9992222107426301, 0.9954610179884057, 0.9988026395929017, 0.9974734360943668, 0.997551981455154, 0.9990961273311237, 0.999846072295083, 0.9963116363461053, 0.9936414170612238, 0.995035949746607, 0.9937689486183683, 0.997906746488089, 0.9994198685282182, 0.999890600789762, 0.9960903213003923, 0.985518365644628, 0.99342153545633)
track554 <- c(0.9967779994522109, 0.9985288880014336, 0.9990542304706257, 0.9997509376656318, 0.9987007929823859, 0.9995030673035058, 0.9961989166550067, 0.9943577586952868, 0.9998403964376427, 0.999986733319684, 0.9976347740799782, 0.9991383966492399, 0.9999935788271797, 0.9981348041141118, 0.9981787729308413, 0.9974258136003258, 0.9999866203742818, 0.9994290472491779)
track555 <- c(0.9966675570638748, 0.9892278936271557, 0.9910723284837085, 0.9999713710064025, 0.9999556700125354, 0.9985409069689658, 0.999215772268924, 0.9990526131140463, 0.9965603742453725, 0.990249445419106, 0.9984388773399899, 0.9879100962461773, 0.9995775581734497, 0.9980599111869167, 0.9999936542505462, 0.9993179281229188, 0.9995102319747929, 0.9999979098974076)
track556 <- c(0.9935384705982405, 0.9973199074093244, 0.9993266206239071, 0.9988860254071659, 0.998803210460843, 0.9973899168175429, 0.9980427558002125, 0.9976923169673383, 0.9999922099640124, 0.9958836203767104, 0.9974823646488561, 0.9980890466810384, 0.9981412013305904, 0.9995468473682085, 0.997627361090001, 0.9954500790667623, 0.9977818683718245, 0.9997297167917336)
track557 <- c(0.9994470499429833, 0.9952258844946126, 0.9969229230922866, 0.9971809153259943, 0.9999903770291025, 0.9957265427472166, 0.9976828918249215, 0.997060990202611, 0.9986718535693121, 0.9938730136685718, 0.998924657497964, 0.9988846327404095, 0.9954218551723847, 0.9954802123465003, 0.9996644233705289, 0.9985213225864554, 0.9966540781550348, 0.994330662218608)
track558 <- c(0.9990043678196051, 0.9996761724641106, 0.9997265814821504, 0.9976561829401374, 0.9984704698438754, 0.9991807539546352, 0.9970620797405957, 0.9999843976854103, 0.9994321620589377, 0.9981033001870984, 0.9986077276522846, 0.9997740744551751, 0.9999643176075248, 0.9986473280740452, 0.9984456050972512, 0.9922843405614707, 0.9945179064934419, 0.9993905790880458)
track559 <- c(0.9938661507610944, 0.9891304942437721, 0.9997627440391827, 0.9992926031777863, 0.9997008520082586, 0.9981164799334455, 1.0, 0.9991758370239429, 0.9991758370239429, 1.0, 0.9985788915488463, 0.9996722289570986, 0.9982520282915673, 0.9883065126449198, 0.9958888283725948, 0.9987489238820267)
track560 <- c(0.9979754623897046, 0.9992488298337902, 0.9973646268085259, 0.9994756739007981, 0.9974793718033442, 0.9973714454065622, 0.999593894748831, 0.9895457590561755, 0.995734829910498, 0.9971452133551579, 0.9986750919292463, 0.9984864693757736, 0.9983147681953115, 0.9992624854841865, 0.9996875313807948, 0.9945673202705603, 0.9987113226882748, 0.9924721330757565)
track561 <- c(0.9795015337478381, 0.9993542228245217, 0.9955032722756432, 0.9997052266350066, 0.9928669213704855, 0.99487026945517, 0.992637361398115, 0.9987110214358845, 0.998278253256237, 0.9973832810297346, 0.9985688090292277, 0.9970979520659392, 0.9978103090490246, 0.998639925535161, 0.9997164927854684, 1.0, 0.999976344579908)
track562 <- c(0.9937786156770642, 0.9988440268024815, 0.9960010480148687, 0.9967245747994995, 0.9817063774798073, 0.9969875245291505, 0.999808850159923, 0.9938418972563395, 0.993109614602456, 0.9963530942401932, 0.9941036602879936, 0.9966168087097006, 0.9911780572246757, 0.9951895481337906, 0.9976818992962004, 0.9999462653573366, 0.9945037815364168, 0.9951198870709034)
track563 <- c(0.9839083572494067, 0.995286493999047, 0.9978123913837665, 0.9972391185877613, 0.9955095014292433, 0.9968215401015668, 0.9935492709121102, 0.999601072186194, 0.9992312886105694, 0.999646918755338, 0.9981383540833669, 0.9977885517333338, 0.9969305063788627, 0.9947013235418795, 0.9990508533895678)
track564 <- c(0.9982624226274395, 0.9992568143320585, 0.9990688939412107, 0.9988529968586075, 0.9937817431638709, 0.9975655758477939, 0.9939913447089405, 0.9977956836260171, 0.9990690046036691, 0.9990266176702051, 0.9997833385097317, 0.9996832722745517, 0.9991538198131324, 0.9979586160254557, 0.9996184925984682, 0.9998068229652489, 0.9952078674872366, 0.999055055799597)
track565 <- c(0.9965131422821899, 0.9999644291836276, 0.9999860253313835, 0.9963167870411344, 0.995222898313822, 0.9972830290333362, 0.999905623363208, 0.998025162575092, 0.9986937883004199, 0.9966964568559822, 0.9991568986215698, 0.9987729942768736, 0.9979135047744205, 0.9989095266865696, 0.9986052319531062, 0.9927673170566782, 0.9880302340662247, 0.9929758563664218)
track566 <- c(0.9973048000471308, 0.9981681544379326, 0.9973349400474545, 0.99940831572463, 0.9982933893200225, 0.999981170158331, 0.9999965467229802, 0.9989719002066112, 0.998905024360168, 0.9995161421832405, 0.9988019782702168, 0.9990627217806031, 0.9994002896529779)
track567 <- c(0.9996112619315489, 0.9995853332751251, 0.9940583457990777, 0.9933648845360737, 0.9947622481646046, 0.9997973377079654, 0.9956867756304737, 0.9996584837763431, 0.999269240253157, 0.9912377979736648, 0.9971835749000648, 0.9981992830039766)
track568 <- c(0.9992969838180887, 0.9985851003223056, 0.9999808881174121, 0.9992765798010576, 0.9951572456936777, 0.9995932796922695, 0.998098907491861, 0.9994778635195006, 0.9963051577925014, 0.9999424544394507, 0.999136870961981, 0.9992517075693041, 0.9999428447630482, 0.9997839123233081, 0.9955700290796847, 0.9985468284557467, 0.9998141597495682, 0.9989243794603806)
track569 <- c(0.9984273247635476, 0.99901849622392, 0.9997964245068529, 0.998939952287046, 0.9978891225652023, 0.9981794891985424, 0.9992208145990069, 0.9989970940401395, 0.9989303738832265, 0.9973656504533217, 0.9960643929549697, 0.9956157585091544, 0.9992830110983346, 0.9993969338557595, 0.9990831280346513, 0.9987695035525044, 0.9995350435607271, 0.9974931747381218)
track570 <- c(0.9986137092182953, 0.999575562497853, 0.9976046678782811, 0.9973954848760711, 0.9990328721662859, 0.9984013892498221, 0.9977070073216078, 0.9977240317692251, 0.9870294869342541, 0.9860350308278083, 0.9949030585924662, 0.995416683908739, 0.9890958228618629, 0.9983693969585811, 0.9975998874575316, 0.9821451081837808)
track571 <- c(0.992306465644107, 0.9998520197693476, 0.9975446277593589, 0.9999601106808454, 0.9994032536322254, 0.9970954153947353, 0.9917683905076118, 0.9999090634554321, 0.9979301897865385, 0.9994885852168082, 0.9976066943400411, 0.996716694606057)
track572 <- c(0.9986309643602236, 0.9989043791488961, 0.996183947821484, 0.9940924614361355, 0.999750954115619, 0.999262398352165, 0.9995303532472964, 0.9999938963225937, 0.9993522600728939, 0.999942624382947, 0.9999807495843904, 0.9963239766360903, 0.9961358820803861, 0.9977981141778355, 0.992084990192529, 0.9885558708729876, 0.9951796848827736, 0.9962575452338013)
track573 <- c(0.9966884975932921, 0.9961670240470283, 0.9952904089151151, 0.9860999670459673, 0.9981112755492765, 0.9976444118592936, 0.9930086052076574, 0.9768244882184222, 0.9985724890680433, 0.9770871036685816, 0.9518602235731772, 0.9806571997208371, 0.9547861227961137, 0.9599315280326117, 0.9763606084129338, 0.9933132379137152, 0.9897823697052023, 0.9780539454176311)
track574 <- c(0.9979777179094516, 0.9960206036292539, 0.9990197345396119, 0.9990702572481712, 0.9953258729248864, 0.9985404257271627, 0.9992094083654084, 0.9998076944276536, 0.9987319361384234, 0.9999762604127296, 0.9965166223833766, 0.9979539194422508, 0.9978281313996966, 0.9900938144837284, 0.9986094094352701, 0.9977625309940087, 0.9970453450440264, 0.9964146599121442)
track575 <- c(0.9984738842381979, 0.9993479475024908, 0.9977346102492308, 0.9907810088750811, 0.9999978682603431, 0.9978907062318647, 0.9961135055871436, 0.9986941343442063, 0.9998022799285124, 0.9995091483112244, 0.9999713651481885, 0.999533069154697, 0.9999192156810982, 0.9964391516788221)
track576 <- c(0.9991259948393414, 0.9987917430866878, 0.9972533706402753, 0.9995362357441474, 0.992006589122364, 0.9939752569388768, 0.9993916701962874, 0.9995016323781882, 0.9968483665009485, 0.9982498016452562, 0.9993362588305506, 0.9979612448724918, 0.9941702741383875, 0.9933769814026883, 0.9961434535975715, 0.996248743637592)
track577 <- c(0.9988055746252369, 0.999249438946788, 0.9983563858505697, 0.9999333400954755, 0.9991019437196781, 0.9987138998240628, 0.9990609628133443, 0.9961877742987196, 0.9814625730494265, 0.9987203462267303, 0.9990245371714697, 0.9994412667351811, 0.9859680502708819, 0.9869927469003584, 0.9953275713104994, 0.9947853013643925, 0.9990937164205697, 0.9992645649109787)
track578 <- c(0.9877358290003202, 0.9917931163729656, 0.9972233496070183, 0.9983103958998089, 0.9977335397618541, 0.9976180706820686, 0.9991304586041129, 0.9995389726276256, 0.9970784762851665, 0.9999530594723423, 0.9999292840241921, 0.9963883400457489, 0.9964837560390066, 0.9955875776826635, 0.9990913634436852, 0.9961057631974226, 0.996144482350758, 0.9990231867029525)
track579 <- c(0.99673155107268, 0.9991566057600888, 0.9976109808628287, 1.0, 0.9986396970002788, 0.9994672499171723, 0.998994205056152, 0.999817215882286, 0.9995100607409495, 0.9981484515127642, 0.999925487844206, 0.9999864316668446, 0.9995785137161668, 0.9989981992172438, 0.9979994662689848, 0.9974015770993275, 1.0, 1.0)
track580 <- c(0.999063705650899, 0.999063705650899, 0.9930689190758102, 0.9963494316555662, 0.9965940089244262, 0.9997122820641411, 0.9930472549960422, 0.99646225688106, 0.9989416823296029, 0.9963505357749867, 0.9967959848562522, 0.9988433169389539, 0.9965926920454263, 0.999421693314703, 0.9971116275965137, 0.998251250438074, 0.9849663568472792, 0.9918319888240058)
track581 <- c(0.9980946756373257, 0.9947525031293803, 0.9969860609378609, 0.9973516005716925, 0.9979845372662727, 0.9983971407333524, 0.9997452872597211, 0.9964447967168124, 0.9944064334016972, 0.9431622547955044, 0.9696561295598614, 0.9991813978499671, 0.9955543940094497, 0.9985006653315847, 0.9981976927231134, 0.9982336553896142, 0.9992387050335241)
track582 <- c(0.9969637591151019, 0.9998295746410428, 0.9933808008119637, 0.9951721687439452, 0.97659151948532, 0.9941022662071317, 0.9977937831990743, 0.9647727653552176, 0.9956396573744486, 0.9867487505789027, 0.984747327806781, 0.9910176348911239, 0.9999358692936332, 0.9999638837182236, 0.9997118717033223)
track583 <- c(0.9999926438695388, 0.9982842433298392, 0.9999248199841728, 0.9973017799264915, 0.9977639872256838, 0.9970139884602234, 0.9998241615700317, 0.9997106997730382, 0.9973610671382702, 0.9988775115914605, 0.9967143561295085, 0.9959269201081601, 0.9996711371359233, 0.9986863138285517, 0.9991970753833976, 0.9957082912640589, 0.9991240179857955, 0.9932551176708716)
track584 <- c(0.9987351267749813, 0.9979582601028361, 0.9989411146725651, 0.9994296570366797, 0.9994066826764059, 0.9996340680328772, 0.9998921195961649, 0.9976480519958103, 0.999971403547779, 0.9987967067000266, 0.9982019025000494, 0.999978686898645, 0.9987808135508616, 0.9983979409783045, 0.9967488291964925, 0.9990267781145712)
track585 <- c(0.9906432853389884, 0.998073451536591, 0.9993960991579586, 0.9977723576141645, 0.9908408464769183, 0.9943408203899077, 0.999564821914369, 0.9991773532621654, 0.9981696791723484, 0.9998376517201245, 0.9978693509626344, 0.9943227115557227, 0.9988889357360295, 0.9998104090634582, 0.9999611896320421, 0.9997649707735635, 0.9992276455330613)
track586 <- c(0.9975604496568548, 0.9992932254140308, 0.9981088697983911, 0.9989835082529235, 0.9998146071167822, 0.9993842204170076, 0.9997219185354926, 0.9979411354278015, 0.9975193485865294, 0.9975469884612539, 0.9995337991721274, 0.9995332394666446, 0.992639813024461, 0.9956657159216866, 0.9992268523297742, 0.9995788418805893, 0.9978203083312963, 0.9982722709326285)
track587 <- c(0.9929044922757198, 0.9947925497367706, 0.9981371687813907, 0.9946894223568722, 0.9983222616935288, 0.9994653023273438, 0.9913801012230854, 0.995807622462908, 0.9991804363600031, 0.9940031869894715, 0.9979462437178171, 0.9896425325464346, 0.9920358571260285, 0.9904872559250237, 0.9655189977579258, 0.9915797926126896, 0.9866051990212227, 0.9962875813642269)
track588 <- c(0.9975595030002771, 0.9976168598090205, 0.9949014690660891, 0.9994171025688768, 0.9982030205223504, 0.9996948256417945, 0.9961090383596555, 0.9994398850040029, 0.9959556456573321, 0.9994294413164908, 0.999306432673368, 0.9991726502595549, 0.9944445568006003, 0.9992688076163891, 0.9963897469641713, 0.9948987070823557, 0.9863315225781417)
track589 <- c(0.9982500878182505, 0.9964156529537858, 0.9934959315152323, 0.9958820681934208, 0.9970398154863798, 0.9955683804452471, 0.9954867567959867, 0.9989009205451675)
track590 <- c(0.9998137991846859, 0.9993955487335091, 0.9943243888420076, 0.9894277759363812, 0.9702981808341595, 0.9949526700628134, 0.9998750447987271, 0.9991246426356595, 0.998143178383174, 0.9994337089715025, 0.9985499256314991, 0.9986107673187252, 0.9986358458943329, 0.9990587208539438, 0.9988469412367449, 0.9990145462175942, 0.9882843799091329, 0.9866715501721028)
track591 <- c(0.9999367710775016, 0.9994321454453718, 0.9954842720520755, 0.9977998156774548, 0.9968528475946687, 0.99928738184643, 0.9954740713833687, 0.9975490375885697, 0.9987495468926746, 0.9953406605714573, 0.9998934708282811, 0.9995988012379583)
track592 <- c(0.9987948472431516, 0.9958018381572957, 0.9987431780537356, 0.9994001392605594, 0.9970809321878821, 0.9983539078860023, 0.9958352194266005, 0.996905498316425, 0.9689243275180796, 0.9926477756949503, 0.9988326517243845, 0.9991695568346786, 0.9969485782273689, 0.9989999563187277, 0.999960372308815, 0.999960372308815, 0.9994275231307669)
track593 <- c(0.9999268176918592, 0.9992244680321506, 0.9968861854798386, 0.9931920860561899, 0.9997255652431428, 0.9991856923099394, 0.9954936696840871, 0.9905099926766052, 0.9980163997437289, 0.9993243100886039, 0.9985107119106862, 0.9979621713507425, 0.9986852429511295, 0.9987606401376183, 0.9987020326707186, 0.9993377423010614, 0.9992440709079542, 0.9998447362584156)
track594 <- c(0.9999486243983595, 0.9986033462693887, 0.9983868052365781, 0.9979989380169466, 0.9946934856435085, 0.9907529619341119, 0.9865111649558317, 0.9937333984867143, 0.9962976939432041, 0.9967044227992563, 0.9986525246726344, 0.9980842351240089, 0.9992556582346414, 0.9960389630434955, 0.9983443765425302, 0.9911752704722961, 0.9914653227470136)
track595 <- c(0.9999688079544402, 0.9974450794013434, 0.997897066331249, 0.9994699829927639, 0.9994911085854107, 0.9935215053308953, 0.9977104540550873, 0.9973620814864467, 0.9961125853952097, 0.9984102078212803, 0.9992209912278732, 0.998370706383711, 0.9992233043666842, 0.996869813872413, 0.9982909064850831, 0.9990395505005035, 0.9974366235566052, 0.9922125687098096)
track596 <- c(0.9935167175666305, 0.9988892520753585, 0.9998890240842573, 0.9998698978754558, 0.9993382837215551, 0.9954384082497647, 0.9993082112238182, 0.9971024382055473, 0.9989296507265488, 0.99847262544887, 0.9999980928617249)
track597 <- c(0.9972878417520135, 0.992369341227152, 0.9902614513187497, 0.9991358125855246, 0.999296774387524, 0.9978332301893842, 0.9971452288811818, 0.9999892114358443, 0.9966054825436771, 0.9956253977354658, 0.9970266425664225, 0.9995788737606539, 0.9960003024856435, 0.9933381969258844, 0.9982333226755526, 0.9981413963155163, 0.9985767988123577, 0.9994914765194455)
track598 <- c(0.993177312571468, 0.9922714962632102, 0.9940609372259498, 0.9985325436800311, 0.9985588480837453, 0.9916662635197109, 0.9964258419945179, 0.9974024165264573, 0.9974473398721837, 0.9981912037498111, 0.9998700237504129, 0.9985850661288155, 0.9990225144002775, 0.9988970812262761, 0.9990287650919004, 0.9923105222179794, 0.9990883059664795, 0.9947081235206939)
track599 <- c(0.9999593947444005, 0.9980542552683137, 0.9984558025506339, 0.9955467719259437, 0.9992727167459043, 0.9979214998489968, 0.9997756252859387, 0.9992492653733209, 0.9974676936027695, 0.9996788111617969, 0.9932948207451776, 0.9903768156300566, 0.9984336275384642, 0.9992694074035109, 0.9991958019702829, 0.9944265156601526, 0.9981812919555081, 0.9987396369638737)
track600 <- c(0.9943793664786905, 0.995638097103015, 0.9831913236153133, 0.9978168564467734, 0.9977695005393951, 0.9963016019044993, 0.9934668579366494, 0.9972279326711602, 0.9897754923996912, 0.994770373962677, 0.9980186962663546, 0.9892066047170541, 0.9963648494741918, 0.9950439275622972, 0.9972788654355874, 0.9873873461482275, 0.996099970190246, 0.9790789152938701)
track601 <- c(0.9919896738702306, 0.9986008268721875, 0.9964480019015723, 0.9970730571831461, 0.9928828240753722, 0.9993840211591875, 0.9951114887685223, 0.9988127015965694, 0.9996629256193287, 0.9999689840257874, 0.9990170313973474, 0.9991031871659822, 0.9998446775236476, 0.9981887458162592, 0.9999583324352236, 0.9993634526402897)
track602 <- c(0.9963803581606966, 0.9975334217645726, 0.9991139157140841, 0.9990507048275766, 0.9995920604537313, 0.994383550178217, 0.9990911777291605, 0.9992998443946295, 0.9971005372888488, 0.996062196706555, 0.9951532599551495, 0.9942716257033161, 0.9984990890471463, 0.9986343741287462, 0.9909677980368718, 0.9980559021953309, 0.9998757212760515, 0.9971606486947384)
track603 <- c(0.9944552354680462, 0.9993035965080694, 0.9982237804048846, 0.9967533901472295, 0.998059316468951, 0.9998950498249329, 0.9953494603464309, 0.9934690727402555, 0.9976259355004911, 0.995753487888544, 0.9995166851606894, 0.9965770671106261, 0.99855924861447, 0.994232251700556, 0.9977971498970744, 0.999341576995184, 0.9937316049853991, 0.9908048420666662)
track604 <- c(0.9976931055430397, 0.9993942433976817, 0.9998319208068698, 0.9983705079337803, 0.9989223451741805, 0.9986207817832371, 0.9988052891397069, 0.9986317669128301, 0.9836934576495903, 0.9987681466247907, 0.9938411553279327, 0.9946135758701826, 0.9953859065648504, 0.9985058065061376, 0.9982910808023003, 0.9993026744316351, 0.9949981983262816, 0.995403460652154)
track605 <- c(0.9988797048161729, 0.9990014352496506, 0.9984597069146763, 0.9999910461377284, 0.9989075039650962, 0.9965090464390232, 0.9963189024354173, 0.9750645109849855, 0.9961473092164075, 0.9961022210490121, 0.9924537791600653, 0.9801229290649864, 0.9854691233347752, 0.9891203007479487, 0.9904371103624199, 0.9943493403425183, 0.9911759700953499, 0.9983428305900902)
track606 <- c(0.9954674785779577, 0.9914190958063249, 0.9956757981864346, 0.9970643287348216, 0.9993795644007164, 0.9995121981212313, 0.9989495391687396, 0.9997183008966024, 0.9977983738088008, 0.9988118016365781, 0.9974896596778471, 0.999637252060616, 0.9995949202197644, 0.9998119700906494, 0.9987233523075408, 0.9944228555509667, 0.9895249375842979, 0.9826497991325532)
track607 <- c(0.9863126118591169, 0.9986768106845569, 0.9946152192149026, 0.9990992931437253, 0.9919337965116737, 0.999138323532262, 0.9994018021711345, 0.9986886407411967, 0.9975966677927018, 0.9999907632107966, 0.9992647986635226, 0.9990266283478055, 0.9972322870916656, 0.9972308496320724, 0.993988157920092, 0.9936706720152036, 0.9959272414902531, 0.9961886792400347)
track608 <- c(0.9993520986030296, 0.9990277722675558, 0.9977166421228073, 0.9999963188718793, 0.9756699213569242, 0.9930581098025725, 0.9976825376028685, 0.9912053079628231, 0.9951338827436808, 0.9953161695318872, 0.9898522875938975, 0.9997353288721792, 0.9996267992281532, 0.9922464735315419, 0.9970055565563158, 0.9372189531726859, 0.9596823025155864)
track609 <- c(0.9932282573977103, 0.9992224554020018, 0.995341775382811, 0.9888181698615288, 0.9971087197545936, 0.9969610674159722, 0.9965258638673034, 0.9959070591079437, 0.9999146048031128, 0.9984358871338241, 0.9993355176743314, 0.9959785112401283, 0.9958217849407816, 0.9935748235407901, 0.9984175202590395, 0.9977564955815018, 0.9928287595693159, 0.9909525893806073)
track610 <- c(0.9987346322415894, 0.9946925290645516, 0.9924285574268574, 0.997396735264333, 0.9975421146235218, 0.997991859624548, 0.9984909718595293, 0.9989509138719543, 0.9996252236123092, 0.997440671532887, 0.9953327070901531, 0.9986056008864971, 0.9997624933054376, 0.9999958239119346, 0.998650684941164)
track611 <- c(0.998131461756092, 0.9989154760802458, 0.9923929956277138, 0.9980285958282858, 0.9972487598203528, 0.999631833981425, 0.9958820681934208, 0.9970398154863798, 0.9955683804452471, 0.9954867567959867, 0.9989009205451675)
track612 <- c(0.9958693341272701, 0.9999647437919763, 0.9962852503559823, 0.9968621042600051, 0.9950838516878137, 0.9961925633908044, 0.999324293515205, 0.9953748442168895, 0.9982231410999036, 0.996280708902566, 0.9965782545155132, 0.9956819020149428, 0.9968849416937013, 0.9982859807521153, 0.9986516040185598, 0.9997203671755434, 0.9962670359120043, 0.9984309546108306)
track613 <- c(0.9968585993821809, 0.9948779185549388, 0.9991972625717425, 0.9973854119892, 0.999692026716412, 0.9972575760872031, 0.9985919340938694, 0.998620441048799, 0.9993146433146873, 0.9972290206886063, 0.9987427893927459, 0.9973712591033083, 0.9999592185280094, 0.9985093265384916, 0.9925588649810779, 0.9981040810651494, 0.9999149196724553, 0.9998486662740044)
track614 <- c(0.9860114978096401, 0.9976776191430456, 0.9934609063606489, 0.9973533123461893, 0.9983706585838759, 0.9940560801784826, 0.9929056908291771, 0.988683410004277, 0.9976118976350485, 0.9952457594983937, 0.9995941534464338, 0.9953605555733052, 0.9925380973266115, 0.9947878272215993, 0.9994912786076392, 0.9995190242752922, 0.9906139369370381, 0.9974083016046681)
track615 <- c(0.998800420109367, 0.9968209320236479, 0.9976059142806295, 0.9978276394804487, 0.9855994944231536, 0.999451928093824, 0.9983259703239693, 0.9940525741654063, 0.9908546178217836, 0.997042699583053, 0.999739189501944, 0.9984413522341871, 0.9983465078336595, 0.9989630599183648, 0.9958992131325971, 0.9994590838236945, 0.9972101325752756, 0.9970177241085483)
track616 <- c(0.9994350245031116, 0.9996471410388604, 0.9962804596983297, 0.9987865249317881, 0.9969169358115113, 0.9960647366873334, 0.9944260075128769, 0.9959307929299784, 0.9982713972585123, 0.9950679101472967, 0.996159503671448, 0.9826481378032649, 0.9909374061173646, 0.9895126272627501, 0.9918458882777836, 0.9988752370624064, 0.9930786836210919, 0.9988348016331774)
track617 <- c(0.9786725058851186, 0.9921776225264934, 0.996173689752273, 0.9894318618083765, 0.5959663638871313, 0.47782214582197235, 0.9993796626098495, 0.999088218734845, 0.9964937362110988, 0.9984623887328932, 0.9996812103625593, 0.9975761262999842, 0.9990877775017508, 0.9987514042165935, 0.9890026209680399, 0.9827076499488973, 0.9885366245775165)
track618 <- c(0.9984527562427137, 0.9996332609761799, 0.9978443087661646, 0.9982670998551514, 0.9958093547201217, 0.9960937509931594, 0.9999695152612099, 0.9968644249633936, 0.994148498803503, 0.9971612148811101, 0.999661572869355, 0.9995024157256315, 0.9999271628533699, 0.9988621141652194, 0.996237267130285, 0.998394567249722, 0.9983122583367093, 0.9999963074629931)
track619 <- c(0.9937095373200392, 0.998746167842824, 0.996533162947236, 0.9990247462155514, 0.9998152094266911, 0.99970203347586, 0.9934555170731683, 0.9954935383476112, 0.9978189327802572, 0.9978495050497435, 0.9969859997252202, 0.9952918111183846, 0.9950910176980794, 0.9988488824356441, 0.9997676273575176, 0.998217750695017, 0.9893827373434397, 0.9944922993441494)
track620 <- c(0.9977408661221365, 0.9982782921994237, 0.9999234096715792, 0.9972168847282448, 0.9978232870477106, 0.9973854907164275, 0.9974283309267421, 0.9987837031453792, 0.9995939845818819, 0.9994823011282696, 0.9991531311615376, 0.9994042813555793, 0.998282133784917, 0.9980518226011279, 0.9979516845405982, 0.9950532035813778, 0.9934148159341295, 0.975365989569554)
track621 <- c(0.9975307673890662, 0.9921985290404254, 0.9998029283719141, 0.99981418167289, 0.9994867208298471, 0.9983709670562755, 0.9932370218950627, 0.9940730163306953, 0.9999987758797539, 0.99933552819323, 0.9981059017184556, 0.9990716138635855, 0.9995352631483833, 0.9973304343320633, 0.9953787760097746, 0.9997706226828917, 0.9956296383827904, 0.9996243013259847)
track622 <- c(0.9995499606765125, 0.9992685612209249, 0.997468300380662, 0.9993588275111305, 0.9995210979488324, 0.9981180847440061, 0.9994362600706138, 0.9994111122623959, 0.997370021935417, 0.9991535332141397, 0.9953715363513723, 0.9980879514649103, 0.9989255985072402, 0.9994527422559, 0.9974740296169993, 0.994914144610284, 0.9965452167149361, 0.9993461690703238)
track623 <- c(0.9908141167966796, 0.9993314086571762, 0.9916205537839309, 0.997886012893633, 0.9954926726596022, 0.9987020162393233, 0.97706144798275, 0.9997289749241974, 0.9977247368422317, 0.9944135737784273)
track624 <- c(0.9991743155801783, 0.9991779422481446, 0.9990165312911516, 0.9994741745990874, 0.9999448184749994, 0.9995467369000964, 0.9993548227592345, 0.9965652965701909, 0.9960690964866905, 0.9951504613772372, 0.9906176583181974, 0.9976315492361728, 0.9967308302519259, 0.9969166882955026, 0.999178569244515, 0.9968864611114461, 0.9935970045914119, 1.0)
track625 <- c(0.9999961321766137, 0.998974432769066, 0.9967136141380646, 0.9984042071307333, 0.9974962453528694, 0.9990375514737002, 0.9996584837763431, 0.999269240253157, 0.9912377979736648, 0.9971835749000648, 0.9981992830039766)
track626 <- c(0.9969488606311039, 0.9974087004319199, 0.9928481566666909, 0.9994916367065325, 0.9999733607980701, 0.9981688949193425, 0.9999721408430462, 0.9975839394566689, 0.9955889085016981, 0.9989942075593952, 0.9995019759991173, 0.9991031176811016, 0.9991308690851003, 0.9991451030636103, 0.995609410297446, 0.9977626805500608, 0.9977718783264725, 0.9988348624775423)
track627 <- c(0.997710676899991, 0.9987375604690363, 0.9997135952992644, 0.9984452593144563, 0.9961248179119345, 0.9993913612831657, 0.9982918419962112, 0.9958364144069561, 0.9937693326077066, 0.9936551132141568, 0.9961562506560135, 0.9920878056870865, 0.9933496665965973)
track628 <- c(0.9980575230768568, 0.9998517803688226, 0.994822264911725, 0.9993888624109594, 0.9956224415303507, 0.999426118441871, 0.996398054937355, 0.9997752274366096, 0.9974143832633396, 0.9991117370775582, 0.9994977628427572, 0.9974536353298757, 0.9986769395729381, 0.9957696214740556, 0.9991310406201729, 0.9943849892855019, 0.9943849892855019, 0.9971765866210303)
track629 <- c(0.9975040254235163, 0.9969575173218248, 0.9986821007763302, 0.9973932674577277, 0.9986505249713785, 0.997160120544963, 0.9952567738997454, 0.9909522896972031, 0.9991927591599763, 0.998377313285931, 0.9965363193212432, 0.9995685754115847)
track630 <- c(0.9933593467445437, 0.9989254503139849, 0.9989148829181487, 0.9992284130299541, 0.9997170797322805, 0.99982717072506, 0.999911403081416, 0.9994224744694011, 0.9987345560494105, 0.9974672750197061, 0.9989989865410437, 0.9970922475848157, 0.997540930140216, 0.9958721952792621, 0.9980133057170218, 0.9997727283147195, 0.9996320342426667, 0.9943795141225104)
track631 <- c(0.9984731557714085, 0.9958984397344323, 0.9980206029344667, 0.9997040775534641, 0.995347649357589, 0.9997536600818864, 0.9990019952053869, 0.9998163107768477, 0.9982259292217157, 0.9989285434224396, 0.9989650964451972, 0.9998751153761479, 0.9934137699109294, 0.9936171515218273, 0.9983430300328077, 0.9994576429586695, 0.9933399719349333, 0.9926048064827747)
track632 <- c(0.998936173852525, 0.9988746998482773, 0.9944399546911966, 0.9976830524426322, 0.9984411221594556, 0.9985430805784622, 0.9993621904321619, 0.9977053738085415, 0.9973299161780321, 0.9986068987921235, 0.9991368759312514, 0.9983807710482369, 0.9994654971514615, 0.9999863520707507, 0.9990804057346121, 0.9998731615028478, 0.9999943711139448, 0.999571415351783)
track633 <- c(0.9978825675481274, 0.9999438092443342, 0.9993748103814889, 0.9952679305595848, 0.9960966669879784, 0.9994389580125025, 0.9998011104377269, 0.9987844972531655, 0.9981550028688198, 0.998582242648157, 0.9976011028963945, 0.9918193665417349, 0.9976651377859072, 0.9962482215349202, 0.9941246982198781, 0.9994981554212569, 0.9946718030031966, 0.9917934606317752)
track634 <- c(0.9923633136692915, 0.998858689155898, 0.9979771049428917, 0.996364201949581, 0.9982919351727106, 0.9999690716026924, 0.9990423297726455, 0.9990066804186378, 0.9987799625916713, 0.9951365210721707, 0.9989185136827154, 0.9999589330738248, 0.9984219853629587, 0.9914098398826898, 0.9992176132338415, 0.9970169949213581, 0.9999457212996227, 0.9990853384784779)
track635 <- c(0.9963047189281521, 0.9996884073377517, 0.9984913085510441, 0.9992904006790604, 0.9918383314144876, 0.9975471998270045, 0.9990413583317289, 0.9988687418065154, 0.9958197433072448, 0.9997994364195778, 0.9978623042698153, 0.9999065415392382, 0.9919585896501057, 0.9860802760035597, 0.9989515496943648, 0.9937399167683137, 0.9961579944954695, 0.9989627679848762)
track636 <- c(0.9998558417312722, 0.9963274287328261, 0.9929235612683817, 0.9995895252240765, 0.9982638073327155, 0.9980064215341272, 0.9987375604690363, 0.9997135952992644, 0.9984452593144563, 0.9961248179119345, 0.9993913612831657, 0.9982918419962112, 0.9958364144069561, 0.9937693326077066, 0.9936551132141568, 0.9961562506560135, 0.9920878056870865, 0.9933496665965973)
track637 <- c(0.9980250760991195, 0.9981197379135628, 0.9951040015139959, 0.996730010833066, 0.9939659151531307, 0.9917026957393582, 0.9955503624927707, 0.9964391438317207, 0.993492684692001, 0.9971727188558351, 0.9951025971890183, 0.993593674038732, 0.9981563623557881, 0.9985615951587465, 0.9980617266439054, 0.9980617266439054, 0.9917097976609748, 0.9957415100545935)
track638 <- c(0.9957136982405638, 0.9954919838417627, 0.9994701268994436, 0.9989087784287808, 0.9964849982781073, 0.9980119717124643, 0.9994556413271719, 0.9986220487916554, 0.9976197250325289, 0.9995745897306356, 0.9988485557507168, 0.9834636544301101, 0.9929746993671662, 0.9986687227719449, 0.9999178648448743, 0.9920610103124743, 0.9983958932610015, 0.9976425371250038)
track639 <- c(0.9977081521144411, 0.9947674189498835, 0.9856638211526125, 0.9978084789675254, 0.9963066304842045, 0.9965018983873313, 0.9926927456347481, 0.9971809848091701, 0.993126492953354, 0.9980470020290295, 0.9976397200203387, 0.9958818769082856, 0.9911939990073435, 0.9958953234065462, 0.9988426815723617, 0.9999099465146183, 0.9999384740859153, 0.9943107406977132)
track640 <- c(0.9918056073441023, 0.9961125464251068, 0.9999917290518671, 0.9993387303423871, 0.9836297163792358, 0.9963339318242277, 0.9979497883698595, 0.997256664881589, 0.9884755019833541, 0.999234333488146, 0.9928409888053912, 0.9938923547694513, 0.9955297653624665, 0.9903696554057357, 0.9959365257722673, 0.9944545983051314, 0.9948863246230346, 0.9933840856571483)
track641 <- c(0.9965866881752742, 0.9977569634390232, 0.9942572738319492, 0.9996115497589362, 0.9968527036890157, 0.9960444307480487, 0.9988406198014457, 0.9989438461452539, 0.9991681584723623, 0.9987228786037662, 0.9963290713230734, 0.9956546224133399, 0.9978883422240941, 0.9996961020268723, 0.9996073604409861, 0.9987790367895272, 0.9987790367895272, 0.9932194802510348)
track642 <- c(0.9989776451127552, 0.9965467072921833, 0.996554120003138, 0.9974901306032767, 0.9984946555858322, 0.9992851865728333, 0.9987171116221154, 0.9986154514797199, 0.9992094502449725, 0.9999986033315409, 0.9994058698497069, 0.9999521801471286, 0.995560141706842, 0.9866265794219545, 0.9979788194691344, 0.9992414076531546, 0.9999931466099574, 0.9997858609305277)
track643 <- c(0.9990505473963823, 0.9967871481130525, 0.9997859221699804, 0.9970181196340882, 0.9957914564498515, 0.9991538190291471, 0.9990191612247223, 0.9961091015817172, 0.9961091015817172, 0.9927359661347986, 0.9954868277042195, 0.9979935338084189, 0.9998010809337579, 0.9971361194028739, 0.9990601549355099, 0.9998260003449063, 0.9998171837036486, 0.9942754269625619)
track644 <- c(0.9981736156709301, 0.9904068130318763, 0.9948457143163361, 0.9950574998351994, 0.9969287975326568, 0.9973517266448391, 0.998068281516107, 0.9952440661283641, 0.9892794274743572, 0.9934524689503911, 0.9995819499758084, 0.9984696070801602, 0.997778558570584, 0.9882469019223061, 0.9925062654355628, 0.9976580509023333, 0.9902433103613718, 0.9963248367710217)
track645 <- c(0.9992214202119388, 0.9835835933963161, 0.9836544311199981, 0.9981081142286519, 0.998845776855239, 0.9954245665014497, 0.9903337863159842, 0.9994319245940531, 0.999823030755524, 0.9967033341461198, 0.9856813531040707, 0.9897849971628048, 0.9932808126441122, 0.9970353745968334, 0.9943623366182823, 0.9966831656364076, 0.9783563563835637, 0.9976473361407701)
track646 <- c(0.9982602253071193, 0.9960199877567217, 0.998835987422433, 0.9974990913193209, 0.9943197873503185, 0.9987635417254441, 0.9992777841837123, 0.9955247509641714, 0.9882826597235023, 0.9984917179338574, 0.9939485667148035, 0.999090409576403, 0.9924686154751473, 0.9910777313693712, 0.9983084945397784, 0.9981817260415129, 0.9983651973427223, 0.99643176352399)
track647 <- c(0.9979691998879262, 0.998628241634599, 0.9991469304716084, 0.9984379140245038, 0.9963389218985533, 0.9966442746454477, 0.9984050927625888, 0.9996648994487111, 0.9967058193166871, 0.9998684347169745, 0.9984329934754083, 0.9992740885636119)
track648 <- c(0.9983690486996063, 0.9996073853801707, 0.9945343615475284, 0.9987671241867195, 0.9972543326828393, 0.9975771487884784, 0.9994878490658292, 0.9990852307403127, 0.9980612503935071, 0.9997607359258323, 0.9995941782770289, 0.9979782328710753, 0.9991813978499671, 0.9955543940094497, 0.9985006653315847, 0.9981976927231134, 0.9982336553896142, 0.9992387050335241)
track649 <- c(0.9988971895955397, 0.9990478144054551, 0.9978987462939511, 0.9994872949968601, 0.999776399766591, 0.9992915924870552, 0.9962052072849219, 0.9979288055745477, 0.9988240748506896, 0.9978083102316948, 0.9984004363355251, 0.9931898580569262, 0.9885468565568464, 0.9951596967294963, 0.9981017390175131, 0.9969236896229294, 0.9953334358767383, 0.9996705609289238)
track650 <- c(0.9968203223483397, 0.9992837538878456, 0.9960403163893881, 0.9979070033391255, 0.9918596556637621, 0.9960335873759767, 0.9945292582003608, 0.9980229404740084, 0.9994864010328793, 0.9989370407438134, 0.9999380691613595, 0.9996644195938368, 0.996780358218003, 0.9958879866631961, 0.99940251306996, 0.9982414596541612, 0.9975861455837446, 0.9956391594719416)
track651 <- c(0.9999005401629629, 0.9998440488127117, 0.9944324649256021, 0.9990884346642552, 0.9997948067201446, 0.9997410670773811, 0.9993084603723968, 0.9993796626098495, 0.999088218734845, 0.9964937362110988, 0.9984623887328932, 0.9996812103625593, 0.9975761262999842, 0.9990877775017508, 0.9987514042165935, 0.9890026209680399, 0.9827076499488973, 0.9885366245775165)
track652 <- c(0.9994468939799199, 0.9993926962050936, 0.993400456576392, 1.0, 0.9990082107617835, 0.9990082107617835, 1.0, 1.0, 0.9991131015988174, 0.9994779797231099, 0.9990500598134764, 0.9999277309471332, 0.9985319616615094, 0.9954004257364838, 0.9977314453476499, 0.9924804344410326, 0.9966316217452571, 0.995449026355482)
track653 <- c(0.9924177615349528, 0.9984403688609498, 0.9990573172376466, 0.9983336210508259, 0.9989569251946216, 0.9999250588356188, 0.9998982766186792, 0.9979343807462037, 0.9979413238872386, 0.9993173475926367, 0.9992696257032007, 0.9978575229662587, 0.9997893917389882, 0.9987763873312225, 0.9988115250221877, 0.9991087324346797, 0.9981938318726078, 0.999299337515227)
track654 <- c(0.9983599968817238, 0.9987557922530677, 0.9838912894628077, 0.9785641526175108, 0.9955137116599767, 0.9968229042936574, 0.9950083229399254, 0.9998083606538841, 0.9971706657919176, 0.9975973170540076, 0.9996731212411932, 0.9979487006349582, 0.9978622437791332, 0.9991531086778263, 0.9978338728897431, 0.999951642264925, 0.9971532357162032)
track655 <- c(0.999327937252943, 0.9963227497091509, 0.9990154836631111, 0.9997489762302905, 0.9998084962726683, 0.999424863345762, 0.9996156761810595, 0.9999908438692685, 0.9953772187522424, 0.9922429210951706, 0.9985020909949397, 0.9966100919948079, 0.9988394250033716, 0.9974660225307628, 0.9971411046050931, 0.9864007678236894, 0.9959876060725378, 0.9987960407683583)
track656 <- c(0.9995801727127457, 0.9936986678437901, 0.9998764906300514, 0.9995134949663355, 0.995263023068806, 0.9959487993250393, 0.999393961446871, 0.9996628692133221, 0.9998536168912046, 0.999156926527829, 0.9983171469240081, 0.998023149916687, 0.9990444991445668, 0.9988382368477895, 0.9999786575150339, 0.9957835994612935, 0.9956872880283626, 0.9983818530967017)
track657 <- c(0.9977741904391707, 0.9961058561100291, 0.9932877305757061, 0.9908977970114756, 0.9943428795608099, 0.9998264215409336, 0.9947911070174517, 0.9968892037405432, 0.9929374195989598, 0.9972918499103084, 0.9656277088570695, 0.9617528647587771)
track658 <- c(0.9965062754262967, 0.9944377813033383, 0.9903846890661007, 0.9952402315930365, 0.9993780452687316, 0.9999550288768466, 0.9997170581272602, 0.9972120611750948, 0.9838518882090007, 0.9958688333124681, 0.9978807195034647, 0.9990151961058581, 0.9997171838256169, 0.9958890349202497, 0.9993233258190234, 0.9891789181793429, 0.9968720693430946, 0.9974697577286052)
track659 <- c(0.9992395656152301, 0.9994678993764143, 0.9992754230172172, 0.9992002817844641, 0.9992043593908408, 0.99948392625558, 0.9965111496655226, 0.9978728346951142, 0.9997368939904048, 0.9961332324850719, 0.9959777054404882, 0.9995640440737225, 0.9992372979231444, 0.9983716231327541, 0.9992108482048422, 0.9990699909543853, 0.9999693581338637, 0.9952975296283172)
track660 <- c(0.9997065518875765, 0.9931200933137357, 0.9975921056628515, 0.9999835851876866, 0.9939840538884808, 0.9997116339185762, 0.9906409187800395, 0.9972407023013841, 0.9986644467158589, 0.9999888514155998, 0.9997203178111302, 0.9994166907132578, 0.9996534703345745, 0.9966678988012425, 0.9975935807063193, 0.9996827862816373)
track661 <- c(0.9977907961028022, 0.9902025609062416, 0.9976347740799782, 0.9991383966492399, 0.9999935788271797, 0.9981348041141118, 0.9981787729308413, 0.9974258136003258, 0.9999866203742818, 0.9994290472491779)
track662 <- c(0.997285187508079, 0.9998888348830824, 0.9983666239677619, 0.9978780801056639, 0.9882309107993172, 0.9987294143378318, 0.9973464531290931, 0.9982531169827357, 0.9984142582370991, 0.9982398490094901, 0.9980791367434145, 0.998191073314727, 0.9983547726392054, 0.9999824214923958, 0.9942036952186395, 0.9977384810200538, 0.998545500139532, 0.997755219937298)
track663 <- c(0.9982378659935017, 0.9906922417323958, 0.9909765821212114, 0.9967737564619621, 0.9987666931080593, 0.9981532654998205, 0.9963184769038942, 0.9960922890088485, 0.9939165534165636, 0.9992608881369438, 0.9981670329935125, 0.9937874635761257, 0.9945430037803088, 0.9998121852683968, 0.9971934651460933, 0.9964036021824316, 0.9901690003777495, 0.9849415664928389)
track664 <- c(0.9980939285183786, 0.9974655579483557, 0.9960778998247374, 0.9997196194386414, 0.9952942961599871, 0.9999200738318531, 0.9933751663999569, 0.9990678344056451, 0.9978321549695396, 0.9984520609821251, 0.9941991806308983, 0.9983809246834626, 0.9989658739950383, 0.999251075520729, 0.9991951412557096, 0.9854183983898942, 0.9951140131455598, 0.9983832652673116)
track665 <- c(0.9958116323986375, 0.9993986821830199, 0.9999488016368843, 0.9998259503159996, 0.9995325784165489, 0.9994375101372137, 0.9963196604144648, 0.9946606879580818, 0.9998309738867025, 0.9958415247646211, 0.9965971518943733, 0.9978213118376097, 0.9988485116784156, 0.998644632717869, 0.9977407878184483, 0.9985633182391845, 1.0, 1.0)
track666 <- c(0.9982241585993672, 0.9992510469671233, 0.9969654623324983, 0.9968644249633936, 0.994148498803503, 0.9971612148811101, 0.999661572869355, 0.9995024157256315, 0.9999271628533699, 0.9988621141652194, 0.996237267130285, 0.998394567249722, 0.9983122583367093, 0.9999963074629931)
track667 <- c(0.999947721203338, 0.9960799146098305, 0.9980389116099022, 0.9998770959268224, 0.9941203334585833, 0.9956598514945498, 0.9980981402166881, 0.9971235010373721, 0.9993512576694185, 0.999824334438532, 0.9976325681189239, 0.9940156616916963, 0.9983041525012895, 0.9992502299655845, 0.9982508967565344, 0.9981411817669094)
track668 <- c(0.9997825214365856, 0.9941885512178783, 0.980547840355961, 0.9891450093130209, 0.9911946478020299, 0.994359050653242, 0.9941330804731107, 0.9958199811175834, 0.9997182854325474, 0.9992063551726675, 0.9997564472045272, 0.9993025496120198, 0.9939139699103537, 0.995455261260323, 0.9987449755846474, 0.9992420382366687, 0.9952143601102867, 0.9997214222636991)
track669 <- c(0.997820337133632, 0.9977944407275098, 0.9885985588862676, 0.9981738595160706, 0.9973435371159175, 0.9963907047405031, 0.9972224852128632, 0.996996079305546, 0.9996740400242092, 0.998793221637696, 0.9986406342651145, 0.9993704493315237, 0.9975966631526236, 0.9952319171705752, 0.9971026079678099, 0.9963497608723018)
track670 <- c(0.9925806732416076, 0.9999802461004044, 0.998507400656326, 0.9998082945135897, 0.9990555048504806, 0.9973298047150709, 0.9978785628705478, 0.9985505116362089, 0.9969494566806864, 0.9965001991064528, 0.9992613594093683, 0.9986533849575083, 0.9983613521933006, 0.9994708755635658, 0.9998951851273993, 0.997089470862241, 0.9985745797999751, 0.9954834959115789)
track671 <- c(0.976836450311939, 0.9884233772150222, 0.9998915202035707, 0.9984887826124214, 0.9962326632926214, 0.9979541960301402, 0.9928334974102664, 0.9975421146235218, 0.997991859624548, 0.9984909718595293, 0.9989509138719543, 0.9996252236123092, 0.997440671532887, 0.9953327070901531, 0.9986056008864971, 0.9997624933054376, 0.9999958239119346, 0.998650684941164)
track672 <- c(0.9964860344879195, 0.9965004368139857, 0.9998043771191649, 0.9988282438397611, 0.9966205155315201, 0.9983654115295968, 0.9999393976240781, 0.9980464005892604, 0.9999787873798883, 0.9978248670410976, 0.9991846802194668, 0.9999945338025432, 0.997844500215239, 0.9962400991908722, 0.9991164628691733, 0.9995268565445496, 0.9996943067007359, 0.9986219752365938)
track673 <- c(0.9980207819549122, 0.996744508352966, 0.999285543590774, 0.9957339540088574, 0.9955962354142335, 1.0, 0.9990593959802672, 0.9988215916001898, 0.9980787547596041, 0.9956606418280747, 0.9970738615180434, 0.9989784017875203, 0.9991114684380578, 0.9944284786621197, 0.9982395265843481, 0.9999864338873952, 0.9987360726159765, 0.9627414040166551)
track674 <- c(0.9952361043445701, 0.9976795272877284, 0.9845441980390321, 0.9968332350432818, 0.9899260770307827, 0.9972758666349917, 0.9996362084173585, 0.9987869111009774, 1.0, 0.9989028782112712, 0.9989028782112712, 1.0, 0.9995424847272459, 0.9980899695058366)
track675 <- c(0.9999538196055506, 0.9997707864500912, 0.997315244406775, 0.996981616178663, 0.9992357893714042, 0.9973709817578474, 0.9951382015012921, 0.9976229304902513, 0.9990499652804792, 0.9989790692495086, 0.9991678834807602, 0.996140856353224, 0.998267259273896, 0.9995867594447981, 0.9963494927509348, 0.9999300489985037, 0.9950087909356999, 0.9999482673792173)
track676 <- c(0.998874496565143, 0.9999421585147389, 0.9972763944423905, 0.9987790655032901, 0.9964120832589186, 0.9933077730835062, 0.9949692586432041, 0.9973554855963446, 0.972661214604364, 0.9980495202323331, 0.999725033210255, 0.9983215353308892, 0.997265439647039, 0.9993440118313561, 0.9954471876732371, 0.996331114378212)
track677 <- c(0.9941769973192601, 0.9994631299132524, 0.9964045964511844, 0.9991599934212554, 0.9990566174304149, 0.9999265623442094, 0.9985319467435997, 0.9958205478830923, 0.9967730796968164, 0.999225399922539, 0.9992940681410285, 0.996615847354685, 0.9978781799294062, 0.9981469324714101, 0.9999246597658257, 0.997980557782438, 0.9993860828925829, 0.9997373354610282)
track678 <- c()
track679 <- c(0.9980739101903194, 0.9999710229818343, 0.9982220477768246, 0.9909261208906389, 0.9982214463968525, 0.9942395605414348, 0.9981938257489004, 0.9951132615711631, 0.9952508549016574, 0.9997446264882278, 0.9993439688869349, 0.9983327317878808, 0.9998870749687895, 0.9990391760998266, 0.9970033888080796)
track680 <- c(0.9994314401932424, 0.9971758781430987, 0.9974977742274318, 0.9989630385805003, 0.998994978607059, 0.9980703407181996, 0.9874456011979404, 0.9933940415467336, 0.9996479442434074, 0.9970143892067896, 0.9971001886080598)
track681 <- c(0.999570401048155, 0.9999602532443728, 0.9934884654654222, 0.9937401849892256, 0.9978168129112214, 0.9999414189919077, 0.9956458416947214, 0.9989641805853094, 0.9988384124139003, 0.9978354235784496, 0.9992640695509698, 0.9992909716134736, 0.9989987573657111, 0.9977220195405937, 0.9979725129573923, 0.998353565937819, 0.9998083509772966)
track682 <- c(0.9976740745849019, 0.9973421057752464, 0.9986271145443876, 0.9979681469512817, 0.9997120896160466, 0.9971724631594684, 0.9995969644008104, 0.998404464031807, 0.9993079885328296, 0.9993677003443416, 0.9995830719019185, 0.9974383624630124, 0.9971076390264497, 0.9980870786801832, 0.9998999376228688, 0.9995588312242502, 0.9987968543810956, 0.9990613085484836)
track683 <- c(0.9964656803885428, 0.9919096410366477, 0.9919544426154748, 0.9952532399893945, 0.9751603955154436, 0.9942989014560466, 0.9943590759607224, 0.9987408060845023, 0.99777145176692, 0.99928574819397, 0.9982268844686104, 0.9974501324909606, 0.9985458043108623, 0.9979566593010286, 0.9955991736812928, 0.9974813159084395, 0.9966838678291582, 0.9940868709616376)
track684 <- c(0.9902527391705573, 0.9973146110461556, 0.9993963039002846, 0.9959090590154898, 0.9988728541644627, 0.9876035968082852, 0.979862715419646, 0.9995401582115803, 0.9933014818840457, 0.9996847351172562, 0.9932750796186927, 0.9961157482138919, 0.9982754860853259, 0.9997021119320828, 0.9939555333034655, 0.9833825495176516, 0.9988584968878731, 0.9961948628455435)
track685 <- c(0.988128335623281, 0.9970608831993095, 0.9971947041135903)
track686 <- c(0.9836817778100585, 0.999899290676223, 0.9999268689168098, 0.9921417262206057, 0.9892863939104183, 0.9992915420291257, 0.9933940415467336, 0.9996479442434074, 0.9970143892067896, 0.9971001886080598)
track687 <- c(0.9980219753147836, 0.9988870737058195, 0.9999525442670667, 0.9970343862856338, 0.9932608477333843, 0.9974304313887548, 0.9987566635024573, 0.9966903331256349, 0.9995409993651782, 0.9987277979116863, 0.9976648971403043, 0.9992412321367553, 0.9959838357055081, 0.9972114887738188, 0.999671460120361, 0.9990780621285433, 0.9972128218687729, 0.9988721344712003)
track688 <- c(0.9890463068793973, 0.9982943581170921, 0.9991591865140985, 0.9990611360191766, 0.9997358835630608, 0.9998700368843674, 0.9995047140361984, 0.9970994569605209, 0.9988714197949505, 0.999153256785382, 0.9972982830574458, 0.9973466617121743, 0.9985731374867066, 0.9991329036901695, 0.9976850965631141, 0.9987191653153766, 0.9942144482289387)
track689 <- c(0.9993087691736917, 0.9944780251083941, 0.9911752329375492, 0.9988217302007653, 0.9921397281299156, 0.9983970060440864, 0.968101836242074)
track690 <- c(0.999943253321188, 0.9970603830865635, 0.9610959969908971, 0.99966785974675, 0.9986302158432809, 0.9988954696417692, 0.9980229129538329, 0.9955436285491716, 0.9982527053661019, 0.9994015905003149, 0.9990235102948516, 0.9988314209297188, 0.9963809009901727, 0.9998776185167166, 0.9965386829182632, 0.9975863490686669)
track691 <- c(0.9944634578785884, 0.998798793119957, 0.9994052480614833, 0.9977334329926693, 0.9989658084427131, 0.9976148420431624, 0.9980572803992499, 0.9920201793026688, 0.9931571762220333, 0.9981114011932807, 0.999509565470065, 0.9992966530304929, 0.9985486954005067, 0.9965366959300194, 0.9982064841263304, 0.9982745596581956, 0.9993239083661085, 0.9991924079979811)
track692 <- c(0.9914692781796871, 0.9996228855551427, 0.9943082934645778, 0.9974480481495651, 0.9940876314704447, 0.9976584430358699, 0.9979771586301587, 0.9996680240873314, 0.9997654622396311, 0.9991862766630661, 0.9920526169247764, 0.9836655305843522, 0.9843998243033001, 0.9997261610753921, 0.9996430238699763, 0.9988259400146313, 0.9980963318725751)
track693 <- c(0.995184424978448, 0.9978958186531042, 0.9981594781544828, 0.9997660016018481, 0.9973574177367034, 0.9961689946126747, 0.9995052806582665, 0.9980231787393197, 0.9972429279350116, 0.9959730307983922, 0.992213190342904, 0.9882262207495106, 0.9986209942635488, 0.9993806623114784, 0.9997522280499053, 0.9943689520839648, 0.9978404719263574, 0.9996845148233985)
track694 <- c(0.9976498019480154, 0.9987028139719639, 0.9975536721964189, 0.9999855607023197, 0.9943507316241358, 0.9938314935661496, 0.9999762806390154, 0.999764500556605, 0.999418784049563, 0.9964838409960591, 0.9999887487210719, 0.9988460708420348, 0.9989588667499348, 0.9971410438939223, 0.9989632232066001, 0.9986216099580703, 0.9986039961620462, 0.9945480938961545)
track695 <- c(0.9979882770819609, 0.9962029988491521, 0.999915043451221, 0.9992098258257195, 0.9841419835529526, 0.9990693205471182, 0.9992471870573222, 0.99993017635253, 0.9992168967388033, 0.9991179256293882, 0.999419723253608, 0.998898317867312, 0.9976476385415562, 0.9989955693429109, 0.9988768422710532, 0.9988145399331444, 0.9999921126981175)
track696 <- c(0.9966674619411374, 0.9980924135245592, 0.9994071238276776, 0.9983160813103522, 0.9986771792162017, 0.9978326384289752, 0.9994480709418664, 0.9990134666280922, 0.9998988330538383, 0.9996209754167366, 0.9993507636896035, 0.9980495202323331, 0.999725033210255, 0.9983215353308892, 0.997265439647039, 0.9993440118313561, 0.9954471876732371, 0.996331114378212)
track697 <- c(0.9993501956170606, 0.9995741813156882, 0.9993532044899525, 0.9934756184418472, 0.9980095544246378, 0.99578028060154, 0.990510462520433, 0.9965155697383744, 0.9949518123027343, 0.9627753695116767, 0.9979782328710753, 0.9991813978499671, 0.9955543940094497, 0.9985006653315847, 0.9981976927231134, 0.9982336553896142, 0.9992387050335241)
track698 <- c(0.9999851256258705, 0.9995541903165193, 0.9889519196589687, 0.9999861971651637, 0.9967053383153619, 0.9983309595586768, 0.996912306929214, 0.9990749400284452, 0.9970556190556953, 0.997226065648669, 0.9968867840079232, 0.9971930212178904, 0.9956020574700987, 0.9957806161155791, 0.9955917695190447, 0.9980441358107801)
track699 <- c(0.99695286963528, 0.997555709188826, 0.9994220386939747, 0.9994073653623378, 0.9999972296644587, 0.9986531943496565, 0.9889620497453939, 0.9976296702797662, 0.9962144256030953, 0.9998122368933571, 0.9895506989355666, 0.9956419864837294, 0.9961963008283289, 0.9949398842149568, 0.9949652755915003)
track700 <- c(0.9994167062069383, 0.9997745922382164, 0.9984891780645593, 0.9976778989865502, 0.9934474470471596, 0.9951801324902289, 0.999940482734791, 0.9943503781956506, 0.9992630309232694, 0.9962975651312393, 0.9905142954563284, 0.9978647576514025, 0.9991341432081188, 0.9964001743528994, 0.9992990978262022, 0.9980248771021667, 0.9994738054477191, 0.9948476064422543)
track701 <- c(0.989936106270006, 0.9858498622865933, 0.99848855403937, 0.9992191216559722, 0.9993796630086647, 0.9999426868020542, 0.997928971204928, 0.997329765267431, 0.998058201281745, 0.9905025384899641, 0.9945016410295543, 0.9972153602548963, 0.9923785150504443, 0.9904656073789393, 0.9896694604755307, 0.9658968041720317, 0.9740777923657937, 0.9938205061830289)
track702 <- c(0.9968770574959381, 0.9972966344455723, 0.994914826014111, 0.9982916417532343, 0.9951366138710829, 0.9904370765620528, 0.9935444297681935, 0.997801093104151, 0.9997523474735198, 0.9835426183927948, 0.9951181664984855, 0.9993873546313875, 0.9971768186953076, 0.993670932876142, 0.9946353697470017, 0.994347959693929, 0.9888842285714731, 0.9820254582218568)
track703 <- c(0.9992596475979016, 0.999642102019681, 0.9956387738451586, 0.9998389855793225, 0.999862756039142, 0.999404505900188, 0.9980229221053118, 0.9984289991658991, 0.9996342880244949, 0.9991232910480539, 0.9989784678269786, 0.99936053569527, 0.9999447010354146, 0.9988148981405843, 0.9996850793399885, 0.998624501066276, 0.9999634969342697, 0.9995610369493463)
track704 <- c(0.9936408616398464, 0.9942108457437483, 0.995896053060599, 0.9985469318481809, 0.9953811981750852, 0.9983553577300561, 0.999818968041492, 0.9980223074910424, 0.9961355303844577, 0.9989520655045188, 0.9983387903573238, 0.9931851353226842, 0.9927977471934767, 0.9794512586700356, 0.9953621474508151, 0.9952609308236399, 0.999296999563239, 0.9979398391396802)
track705 <- c(0.9992034863079169, 0.9958348447717662, 0.9910518032048808, 0.996779227634555, 0.9998953397442465, 0.9995673749700152, 0.9992426795750039, 0.9999816885275742, 0.995650527216455, 0.9982594852046398, 0.9994404108160209, 0.9994271792180798, 0.9989489038848082, 0.9934125400550912, 0.9929836097581322, 0.9950731039608589, 0.9965732167705857, 0.9941638591186408)
track706 <- c(0.9953174447155345, 0.9941278634101812, 0.9980351639824668, 0.998117495721657, 0.9985600217415403, 0.9979943988815364, 0.9950357451960822, 0.9931625778567299, 0.9999882883731558, 0.9989434925771189, 0.9974160744956552, 0.9957745621294007, 0.999358984362914, 0.9991321863550011, 0.9957830974530242, 0.9974833434652067, 0.9991148394131705, 0.9968840165336584)
track707 <- c(0.9721141746352286, 0.9861210319069645, 0.9917355596235927, 0.9988141416974516, 0.9982212096174972, 0.9949359207340923, 0.9983464973291223, 0.9996459121905072, 0.9963140767244394, 0.9953589783087872, 0.9916858913844355, 0.9975311194613414, 0.989557237100911, 0.989557237100911, 0.9970695386236266, 0.998146762779966, 0.9972892712078784, 0.9974349382725411)
track708 <- c(0.9958306677313434, 0.9930379151516846, 0.9999035917327632, 0.9980712262124652, 0.9978812479279476, 0.9971614714833565, 0.9989916019303513, 0.9989381667286659, 0.995053590914647, 0.9987944953118016, 0.9967689287682192, 0.9961159826309491, 0.9964720597881233, 0.9981341068987695, 0.998107777695082, 0.9978774512509567, 0.9927510378050071, 0.9988722699444802)
track709 <- c(0.9975045724077956, 0.9992567961932355, 0.9987977727477346, 0.9990749702957237, 0.9940454108819755, 0.9997877259186019, 0.9971464157184127, 0.9998724583762251, 0.9985153780170629, 0.9993083888045264, 0.9976853518053704, 0.9985893360033644, 0.997154079827984, 0.9999709667103327, 0.9987966777780518, 0.9985273904561228, 0.9972435838801215, 0.9978302984721427)
track710 <- c(0.999781752641474, 0.9983385776196896, 0.9968068582533435, 0.9995583139320674, 0.9999813568691869, 0.999132654480032, 0.9997701771805722, 0.9984147131599066, 0.998449685809899, 0.9993563816053065, 0.9975463383559463, 0.9989579275586349, 0.9988947863522329, 0.9991486264489926, 0.9999925914209825, 0.9999864676146457, 0.9979788416157805, 0.9983466105979756)
track711 <- c(0.9592219919124306, 0.9711638693215559, 0.9936502130580047, 1.0, 0.9991389760816124, 0.9919429946920232, 0.9896478694163469, 0.9943490235669364, 0.9933484218373628, 0.9915926644131056, 0.9985565967767577, 0.9957066998894504, 0.9932188657755586, 0.9912823193239273, 0.9983875669200777, 0.9823904423608897, 0.9030765560131865, 0.9497724547584172)
track712 <- c(0.9992601646536275, 0.9980820541345821, 0.9981910350568964, 0.9990607328398922, 0.9884483723324367, 0.9935546838285385, 0.9995449449567027, 0.9993212659861676, 0.9970606205814374, 0.9999368766672134, 0.9991171219930483, 0.9944217952356007, 0.9961033905984544, 0.999546844547707, 0.9998209078615498, 0.9984058106061268, 0.9932891622709995, 0.9971718467940927)
track713 <- c(0.9990117902140461, 0.989473370514187, 0.9934641546704381, 0.9896791373971973, 0.9856617689684556, 0.9899565200206311, 0.9969067827603372, 0.9920321926632936, 0.9943423012765172, 0.9948414557866291, 0.9998469046771004, 0.9988475830960886, 0.999804443742502, 0.9931942046168502, 0.9977299368561963, 0.9967903775007618, 0.9955389542225819, 0.9750734013560877)
track714 <- c(0.9665414745188683, 0.9958034060563733, 0.9946705055208502, 0.9978480405616095, 0.997112719491075, 0.9999937814781048, 0.9931397253641965, 0.9971125030995958, 0.9999968781403219, 0.9943571961500869, 0.9972425937378672, 0.9985667353664499, 0.9980439968225914, 0.990191384405082, 0.9910626954554188, 0.9801629400433624, 0.9828527441296985, 0.9945767656453626)
track715 <- c(0.9993368691124762, 0.9993640825395558, 0.9938967249295676, 0.99758431676779, 0.993940061155503, 0.9897962503990586, 0.9994454449584413, 0.9988732212357604, 0.9965568718836534, 0.9978893953853115, 0.9970057214617956, 0.9989859284476802)
track716 <- c(0.9981093533073857, 0.9981679175248819, 0.9997400311733943, 0.9999984412253364, 0.998244718930303, 0.9995480142713103, 0.9930378618115638, 0.9991535332141397, 0.9953715363513723, 0.9980879514649103, 0.9989255985072402, 0.9994527422559, 0.9974740296169993, 0.994914144610284, 0.9965452167149361, 0.9993461690703238)
track717 <- c(0.9961332929353092, 0.999960509629297, 0.9959456006529085, 0.9995908230270505, 0.9941038159091052, 0.9828434214053405, 0.99478980019073, 0.9987414273750312, 0.995965375342072, 0.9967131077090581, 0.9974867398410748, 0.99745647987886, 0.9923339372353264, 0.9987959786760611, 0.9949330936285987, 0.9998223728467459, 0.9955915264063103, 0.9965378838314801)
track718 <- c(0.99998141381488, 0.9904645241109041, 0.9885203492540059, 0.9996518458369641, 0.9989400055795794, 0.9969729577393143, 0.9985314078919889, 0.997982900527427, 0.9987092972029735, 0.9992227558611545, 0.9961177061832449, 0.9940258150296195, 0.995837130885748, 0.9962223290267463, 0.9998758105184914, 0.9997638945660066, 0.9945230001726256, 0.9952563848342088)
track719 <- c(0.9935877122488546, 0.9943338676028173, 0.9949223828158595, 0.9963394605839578, 0.9994277218663924, 0.9988496356715363, 0.9988316847159942, 0.9978170223578907, 0.9976067585776556, 0.995812034380929, 0.9998336891461005, 0.9984944556088814, 0.9975192262709331, 0.9940303178234907, 0.9952015657231724, 0.999924598587835, 0.999673676680436, 0.9979883645520645)
track720 <- c(0.9938265344870819, 0.9991808405218049, 0.9902373784759358, 0.9997058750041257, 0.9905979785737345, 0.9872062553609366, 0.9915165934168116, 0.9933014818840457, 0.9996847351172562, 0.9932750796186927, 0.9961157482138919, 0.9982754860853259, 0.9997021119320828, 0.9939555333034655, 0.9833825495176516, 0.9988584968878731, 0.9961948628455435)
track721 <- c(0.9977248751716554, 0.9987721378420504, 0.9987721378420504, 0.9987309037792732, 0.9970357360274842, 0.9962112700670849, 0.9986944023873658, 0.9976538788213565, 0.9993197468459456, 0.997884369293585, 0.9990027745571274, 0.9991714247443925, 0.9986404441873656, 0.9955850819621016, 0.9998383204211834, 0.9994056022340493, 0.9999115809894034, 0.9996849472259788)
track722 <- c(0.9970780875633082, 0.9948441176016729, 0.9960906085329639, 0.9969173665902824, 0.9994974769647789, 0.996232800286352, 0.9970392246031662, 0.9962198067990317, 0.997328744372706, 0.9986053108811899, 0.9983833876838607, 0.998795053517231, 0.9984883131799288, 0.9996286065896839, 0.9971429737522394, 0.9802284388847289, 0.9967531347262375, 0.9956883508974506)
track723 <- c(0.9954101122099552, 0.9875678782785424, 0.9941816206340681, 0.9985798725426409, 0.997059571857907, 0.9974688193378561, 0.9958200832719065, 0.998614881821733, 0.9940544574833041, 0.9922645386517687, 0.9989421105621861, 0.9895948576104544, 0.9919804139031851, 0.9885571666687858, 0.9947988766799819, 0.9901006767045316, 0.9838885707889611, 0.9834322189731899)
track724 <- c(0.9858610046591723, 0.9969158805421193, 0.9965718203898414, 0.988005151285178, 0.9971791987607386, 0.9950378683255023, 0.9972293018935947, 0.9979743798469498, 0.9989218243790062, 0.9955605373366052, 0.9971979656699771, 0.9971264904592322, 0.9887188577841598, 0.9947835602889278, 0.9978278365552246)
track725 <- c()
track726 <- c(0.986180837421063, 0.9995083049580265, 0.999253200914865, 0.9975076799130594, 0.993625835655239, 0.9995797895014517, 0.9997016767438974, 0.9994094303343314, 0.9938009109454321, 0.9964411260824669, 0.9983025158154857, 0.9985757726073653)
track727 <- c(0.997020301783469, 0.9946279197318849, 0.9998114213743446, 0.9985441485612928, 0.9950490269690861, 0.9989044490480344, 0.99896881795368, 0.9977099121509573, 0.9991290156262247, 0.9924688933039341, 0.9757206932955456, 0.9937249894737574, 0.9968905061629248, 0.9924382672607929, 0.9984111865079444, 0.9978650608339181, 0.9987187417610612, 0.9998323374953916)
track728 <- c(0.9999937848641219, 0.9998786377913488, 0.9974024186646896, 0.9963194752078761, 0.9978114679640742, 0.999993086150816, 0.9996725760961207, 0.9996680644336315, 0.9900942850746702, 0.9960817179490414, 0.9963319031022764, 0.9959726597402452, 0.997034221035068, 0.9969852200619077, 0.987519992058863, 0.9900901321237605, 0.9946976054723639, 0.9931878025967237)
track729 <- c(0.9995533366142694, 0.9984000686440577, 0.9982013565585313, 0.9999340212059737, 0.9955111045708023, 0.9996419501095318, 0.9972699571600883, 0.9992814631205614, 0.9997714246964562, 0.9997794699222633, 0.9998232226950564, 0.9935698369402995, 0.9985508181714018, 0.9999222611171139, 0.9977405107310722, 0.9975351436832889, 0.9979819833889613, 0.999079717246785)
track730 <- c(0.9993756937198852, 0.9995072804733445, 0.9967789571008228, 0.998889573174516, 0.9982024599944598, 0.9985434549615972, 0.9988587336051207, 0.997247650277056, 0.9924599503986337, 0.9883886978111247, 0.9978124738130755, 0.9983594829659488, 0.9973922832584513, 0.9928739058254181, 0.9990134355483178, 0.9942921314928393, 0.9988160318130863, 0.9993572521405047)
track731 <- c(0.9974632558121157, 0.9961553499858999, 0.9964744811206893, 0.9965682011214652, 0.9965510116832385, 0.9990646689561351, 0.9992510634975884, 0.9984333609076852, 0.995580891260787, 0.9932908536759513, 0.9969259003429385, 0.9995941070380565, 0.9949748610302426, 0.9983016228183527, 0.9999562458773477, 0.9992535940364246, 0.9946005157299326, 0.9942173550045577)
track732 <- c(0.9838613460978672, 0.9995053152202027, 0.9979152157962263, 0.9993161129460959, 0.9982673170981705, 0.9984788671714696, 0.9988189877974076, 0.9990470445412444, 0.9993024966241825, 0.9987200716829362, 0.9980753914047726, 0.9982715367872121, 0.9968959974237142, 0.9969635825498357, 0.9900497932356235)
track733 <- c(0.999665571329708, 0.9976367290782638, 0.997546500780786, 0.9992836512462114, 0.9989803358030749, 0.9939198398472836, 0.9945738768440983, 0.9994634406517516, 0.9977395938085225, 0.9995278030094938, 0.999435301070924, 0.9979486576018645, 0.9988844858282128, 0.998741127136842, 0.9951294348219856, 0.9975841961962341, 0.9964914305219523, 0.9893599197958071)
track734 <- c(0.9950532203021238, 0.9958686368266193, 0.9962171209485615, 0.9975025943027753, 0.993263372156006, 0.9964780225578126, 0.9983222096568415, 0.9978704062853732, 0.9976037695272055, 0.9971092897972756, 0.9982960972914745, 0.9999913461765673, 0.9956740336072136, 0.9940393540146247, 0.9994926958990694, 0.999902312972157, 0.9937028242479335, 0.9922583833103575)
track735 <- c(0.9994115915768805, 0.9998522379152381, 0.9945582425210673, 0.9953368601722224, 0.9982480746077075, 0.9993087665152363, 0.9963878520738414, 0.9957822364776784, 0.9982634787834133, 0.9987963121653463, 0.9986003420955708, 0.9986003420955708, 0.9993385079368325)
track736 <- c(0.9972553337182215, 0.9911054455913696, 0.9979142834914217, 0.9996899510919639, 0.9997479688149794, 0.997073193678821, 0.9995414433381864, 0.9976545513434236, 0.9993653136363205, 0.991571870246671, 0.9854730013089851, 0.9987871834913724, 0.9997990660431458, 0.9989178435075452, 0.9987200797972382, 0.9995079539197711, 0.9983333763446408, 0.9990972157875855)
track737 <- c(0.9995932693845108, 0.9999768776820787, 0.9973445791434447, 0.9988372027824789, 0.9991903128367651, 0.9963053600545771, 0.994166222147789, 0.9972969591553031, 0.9970249309879939, 0.996952257021209, 0.9892308077532086, 0.9947823003681902, 0.9996866367705758, 0.9996919440100767, 0.9942923326156334, 0.9993584450839524, 0.9984908097532613, 0.9985060937281606)
track738 <- c(0.9980434014789983, 0.9986900141587023, 0.9999205365324718, 0.9995968682022477, 0.9972174634292281, 0.9991382332325104, 0.9996253045473912, 0.999768820803952, 0.999768820803952, 0.9972556536825906, 0.997363565333393, 0.9996358735857492, 0.9990330457760417, 0.9980442676951026, 0.9954223724431447, 0.9987247058230824, 0.9955983284833718, 0.9991271517923266)
track739 <- c(0.9973523625355494, 0.9967371705032916, 0.9974076965063712, 0.9874412190045101, 0.9995120584670082, 0.999992525703698, 0.9996083141064701, 1.0, 0.9980268499057552, 0.9999820150084725)
track740 <- c(0.9965886627299481, 0.9994417924021802, 0.9967871240122169, 0.9978594649524969, 0.9987837332003618, 0.9995944121769986, 0.9972799467169948, 0.9998605527172076, 0.9980385550679783, 0.996819589547156, 0.9944692132114722, 0.9910776051907444, 0.9892404612891278, 0.9939483215277446, 0.9990590880614971)
track741 <- c(0.9981553300852973, 0.9975390894779378, 0.9959557867378874, 0.9995905996382137, 0.9998063619971024, 0.9994442978091284, 0.9989645924585477, 0.9954419434189244, 0.9934954325964215, 0.9982660245224052, 0.9978547811475198, 0.9978547811475198)
track742 <- c(0.9966700031309221, 0.9998751510000166, 0.9984231988147995, 0.9971287455907298, 0.9939505818073419, 0.9965586754606242, 0.9981879612605089, 0.9965441099146963, 0.9999654514924687, 0.9968399782549455, 0.9981111371795676, 0.9998722939795978, 0.9999032097211724, 0.9999513464835259, 0.9996388319255438, 0.9968258575754986, 0.9986127405376533)
track743 <- c(0.9981396188122058, 0.9924489569763463, 1.0, 0.9984627864193475, 0.9991245796366117, 0.9997343821455813, 0.9973714308974645, 0.998967548937783, 0.9985727364384782, 0.9988003980656412, 0.995795043751984, 0.9985624334715529, 0.9973159684997757, 0.9996963265564364, 0.9985187112633787, 0.9978893953853115, 0.9970057214617956, 0.9989859284476802)
track744 <- c(0.9926763390546176, 0.9932018488843503, 0.9850881454142295, 0.9847630863138727, 0.985014506180362, 0.9994203830433915, 0.9983299341307623, 0.9986338438612806, 0.9991650733115358, 0.9995966593278098, 0.9984461960785139, 0.9973644771725162, 0.9984156901579919, 0.9969673624568288, 0.9900397072622555, 0.9997041628107464, 0.9916251191127954, 0.9900346118631992)
track745 <- c(0.9995349418534123, 0.9997491671335533, 0.9965605253313939, 0.9937196481773071, 0.9893747242393944, 0.9990548033626222, 0.9979553855501891, 0.9946161119685186, 0.9937232933695571, 0.998606029252062, 0.9988791350936896, 0.993085477585314, 0.9938764286317173, 0.992769788660325, 0.998001740948999, 0.9945419816697674, 0.99633125504079, 0.9993469110657788)
track746 <- c(0.9989641471357469, 0.9995149342099733, 0.9963186928376022, 0.9996673184235302, 0.9928624577401118, 0.9968819294952226, 0.9991903281201144, 0.998822568326626, 0.9975593881659218, 0.9965361882269032, 0.9995184192164681, 0.9988188708475833, 0.9984458206087159, 0.9750801167428115, 0.9800758094012941, 0.9976147617646351, 0.9983574475966899, 0.99888899781334)
track747 <- c(0.9953959654607397, 0.9997498517986444, 0.9971340611405245, 0.9965820713353473, 0.997363020209567, 0.9973713453393196, 0.9977128368125849, 0.9986886039300354, 0.9957029666925693, 0.9986741374972897, 0.9999297784516015, 0.9994308200115306, 0.9998847543340288, 0.9996245604977361, 0.9992843844190646, 0.9984658179666794, 0.9980205337527775, 0.9986053554564954)
track748 <- c(0.982424458846941, 0.993780803810956, 0.9998277144189798, 0.996396506018762, 0.9994850252894458, 0.9996090633436043, 0.9998325863131969, 0.9965718796265977)
track749 <- c(0.9979397637760102, 0.9967123205737551, 0.9964546097322193, 0.9998398752050716, 0.9972901643719901, 0.9920177901096696, 0.9994736169174138, 0.9998584177369348, 0.9998597393795938, 0.9987594688831091, 0.9971922345917866, 0.9988905361298914, 0.9992346675017219, 0.9963510805480137, 0.9991416996151079, 0.9998669382502264, 0.9997020667326241, 0.9999621241011767)
track750 <- c(0.9983956938327772, 0.9950190500905759, 0.9968988836489473, 0.9993267752504341, 0.9960807198101078, 0.9998543610359576, 0.9978942883132419, 0.999643724822112, 1.0, 0.9989056551898141, 0.9989056551898141, 0.9949278586660305, 0.9973128711889288, 0.989122006517785, 0.9971534730474528, 0.9959165480831501, 0.9967931526476812, 0.9909935924307354)
track751 <- c(0.9951972954455889, 0.9997674425928839, 0.9966747883075178, 0.9988679088195137, 0.9999963857248976, 0.9987689269650738, 0.998810060462969, 0.9994585925349776, 0.9997249027057691, 0.9965747323183631, 0.9972680936667919, 0.996137697091368, 0.990754609460302, 0.9964148955904761, 0.9991389221682552, 0.9992277915145509, 0.9968476704484133, 0.995956783907641)
track752 <- c(0.9880622893309613, 0.9925600443273845, 0.9908617342133927, 0.9998843973235294, 0.99867584922633, 0.9928833558366356, 0.9754609100249373, 0.99176324264381, 0.9998524377683755, 0.997478255148812, 0.9862271982469658, 0.9979678684124554, 0.9906221178132453, 0.9985830112346328, 0.9955371847648974, 0.9994238606266024, 0.9989584117329527)
track753 <- c(0.99801890934355, 0.9967037997348865, 0.9925354781760884, 0.9980276544849922, 0.9989221111634102, 0.9993277969364189, 0.9990494538217486, 0.999456982642392, 0.9989105366924146, 0.999206828323292, 0.999206828323292, 0.9958626225213322, 0.9949861313396767, 0.996687261467783, 0.9974770367400737, 0.9965510276611795, 0.9970410144694707)
track754 <- c(0.9989096775841906, 0.9982739260333954, 0.9975285041082546, 0.9950299969912676, 0.9959588953146692, 0.9918663864558463, 0.9958579175345029, 1.0, 0.9988862409328887, 0.9988509797285161, 0.999778517102446, 0.9992064801290415, 0.9965665942604267, 0.9980475221028683, 0.9961559677406634, 0.9962460875224987, 0.9988191344622183, 0.9959495424223314)
track755 <- c(0.9946522571583921, 0.9968545561207953, 0.993740470241547, 0.9931949735962476, 0.9941946819137287, 0.997481261647961, 0.9930747663863735, 0.9998659985067039, 0.997909231396232, 0.9994568553374538, 0.9986917351534799, 0.9993217261395584, 0.9876977066562469, 0.9959625849757963, 0.9979472904927759)
track756 <- c(0.9843312386630487, 0.9935976496293393, 0.9967444437308394, 0.9975514679746742, 0.9892239811543008, 0.9963332876256594, 0.9924314570547677, 0.9953907972186756, 0.9976256816153273, 0.984765398834401, 0.9988152229144225, 0.9970806494059589, 0.9967651786019626, 0.9988876707506589, 0.9988602138359811, 0.9994855483272733, 0.9995170154093471, 0.9992901019845265)
track757 <- c(0.9963348978914841, 0.9954347996945878, 0.9943469103517522, 0.9976088134991081, 0.9962694530945905, 0.9994177964302314, 0.9997661010109006, 0.9986132767461572, 0.9987979059352088, 0.9973824934804469, 0.9963423586191206, 0.9986247888219326, 0.9986537777736829, 0.9893078715544994, 0.9888155728212653, 0.9817078420991437, 0.9941050529216006, 0.9993196946241306)
track758 <- c(0.9906682171133511, 0.998156463632898, 0.9988194269722708, 0.9981725977945737, 0.9994435503224106, 0.9985665788032533, 0.9970064542361784, 0.9963862745377193, 0.999809903933692, 0.9971377515811471, 0.9982671439074726, 0.9974656270288901, 0.9878599901406634, 0.9957210393140546, 0.9980488766946974, 0.9969479725040794, 0.9958276249488643, 0.9967480152710808)
track759 <- c(0.9953374366053441, 0.9972599479174961, 0.9972180134037204, 0.9992427071002841, 0.999944271634835, 0.9823145016778689, 0.967772759211393, 0.997452474749089, 0.9990769388019651, 0.9961475023243261, 0.9965525922028546, 0.9994528153261034, 0.9951583705864689, 0.9950657262786194, 0.9974333381760857, 0.9991480920884948, 0.9986298490752623, 0.996708372433467)
track760 <- c(0.998514852271217, 0.9998740804663154, 0.9974453575925022, 0.9977820624546735, 0.9987704225049473, 0.9979912418815878, 0.998323045292445, 0.9825367065238616, 0.9951686541412805, 0.9967708509259069, 0.9994274828817481, 0.9995918172206159, 0.9962849784761677, 0.9929008343289507, 0.9999474034407768, 0.9996366460023373, 0.9991979954380689, 0.9936128558588551)
track761 <- c(0.9700934175210599, 0.9902303913397871, 0.9963787142012458, 0.9993189132336393, 0.9994727749572362, 0.9943861185630956, 0.9969236896229294, 0.9953334358767383, 0.9996705609289238)
track762 <- c(0.9937504275569234, 0.999803176753011, 0.9941316127960007, 0.9959231045023373, 0.9992088166225357, 0.9990168854149567, 0.9981688085120171, 0.9957657225665435, 0.998234806011823, 0.9983886630474482, 0.9997912985553966, 0.9983763168235951, 0.9820083317140412)
track763 <- c(0.9911289533335261, 0.9938060613602435, 0.9985884186324802, 0.9988054745841388, 0.9930924572637032, 0.9960710554934769, 0.9970359160533581, 0.9999968902298787, 0.9989592543620969, 0.9936317198735648, 0.9985408215338105, 1.0, 0.998317774293854, 0.9979363655205381, 0.9998181483295118, 0.9992528895656911, 0.9952628637606173, 0.9971050733804934)
track764 <- c(0.989066340776091, 0.9949621533276891, 0.9785122232976299, 0.9998899921867445, 0.9856920222342549, 0.9944261398732955, 0.9997061035171195, 0.9986179816547022, 0.994891093542412, 0.9988209544475222, 0.9980248530150768, 0.985450801541677, 0.980000531726803, 0.9838790873131472, 0.9919427708628085, 0.9980959418830274, 0.9999900918061226, 0.9973530126260474)
track765 <- c(0.9959568055933111, 0.9952031122456617, 0.9906220395219654, 0.9993464995090965, 0.9826655600575928, 0.9962524026862403, 0.9985961378927606, 0.9957294394587081, 0.9983718112569422, 0.9984217038143781, 0.9939319167713576, 0.9871764322216611, 0.9989678420941647, 1.0)
track766 <- c(0.9774029067399969, 0.984104860128302, 0.9944300699177235, 0.9987046696584982, 0.9984476264524723, 0.998728002726228, 0.9998571336209645, 0.9940241985151781, 0.9991387909615556, 0.9968329071786116, 0.9997767643781871, 0.9999470836074882, 0.9997812048791028, 0.9999310979680966, 0.9995714158252295, 0.9990836109881749, 0.9988949526706183, 0.9963873725657555)
track767 <- c(0.9987747669086823, 0.9999690419517038, 0.9999431487742897, 0.9998428694889756, 0.9955035308460465, 0.9937862847571289, 0.9968848095679815, 0.9971341110893162, 0.9960692018119573, 0.992742768363362, 0.9813213746340855, 0.9997833791553322, 0.9995149187701587, 0.999909386173566, 0.9998208109372447, 0.9999854518580155)
track768 <- c(0.9985332908837534, 0.9878161300433116, 0.9985634566316028, 0.9871922266408397, 0.9733360624387278, 0.9773165042040457, 0.9984508399933755, 0.9874959692386869, 0.86435409530486, 0.997528828078989, 0.9985908673186878, 0.9934974170603841, 0.9927736401420507, 0.9951036240759924, 0.995673471872825, 0.9960666460076281, 0.9919963287194393)
track769 <- c(0.9862047393764856, 0.9974578265378597, 0.9960289364894448, 0.9985585601591741, 0.9938804543106343, 0.9988802825468128, 0.9848256868372994, 0.9896968900771737, 0.9973892467852545, 0.995750028165177, 0.9963967942112761, 0.9975228512573204, 0.9988102415797362, 0.9974957594978265, 0.9985598023313242)
track770 <- c(0.9979042441427372, 0.9999010086762374, 0.9918940624854371, 0.9949285453869168, 0.9925812272812262, 0.9937053475252497, 0.9785334600418131, 0.9866246506785391, 0.9769807617184522, 0.9982547355712438, 0.9975855433882044, 0.999910645473001, 0.9974101858701345, 0.9954797779357757, 0.9996491431796398)
track771 <- c(0.9997851846364469, 0.9993209872910086, 0.9979046277185992, 0.9988259638995505, 0.9992466443183435, 0.9998120716544417, 0.9976156462280819, 0.9980257924990606, 0.9983878272338249, 0.9988903709057845, 0.9971273223606201, 0.9991819977456183, 0.9995709295237212, 0.9997628469292978, 0.9994645708801168, 0.9990563721698494, 0.9991740295691817, 0.9989818158887387)
track772 <- c(0.9760679688730096, 0.9980661342590915, 0.9999189578556636, 0.9983657283561979, 0.9990263163103117, 0.9981568954236414, 0.999734500668437, 0.9982962822100059, 0.9995736552974617, 0.9997000134465607, 0.998198421895195, 0.9930678591265417, 0.9956715599769019, 0.9993882306819903, 0.9958256903459087)
track773 <- c(0.9939822207587119, 0.9986743644887384, 0.998721590355823, 0.9991749849581046, 0.9995911920643534, 0.9991095025153788, 0.9978796953426755, 0.999349335038463, 0.9994041739843975, 0.9996363042343983, 0.9995759722452812, 0.9904721253695846, 0.9926713974117759, 0.9998543429447896, 0.9968421315581754, 0.9887226628291406, 0.9949056875516736)
track774 <- c(0.9968333522630769, 0.9891465569392274, 0.9821569476396401, 0.9988648235890148, 0.9955510475703464, 0.9999584769422787, 0.9997674914379929, 0.9983514896843741, 0.9972361942758508, 0.9887293215398643, 0.9972834936471893, 0.9958964465396508, 0.9891086168797317, 0.9891086168797317, 0.9991343626578637, 0.9984664065809077, 0.9994373967369037, 0.9990112336927619)
track775 <- c(0.9973748972692104, 0.9979508691013547, 0.9951117242846751, 0.9991317066299958, 0.9951730050325899, 0.9940155696144529, 0.9968328053180837, 0.9998633058252365, 0.9970852905611655, 0.9998104090634582, 0.9999611896320421, 0.9997649707735635, 0.9992276455330613)
track776 <- c(0.9988321408023767, 0.9956019559983581, 0.9985933339029137, 0.9995392918201162, 0.9984457823137735, 0.9546994561263571, 0.9970426828302578)
track777 <- c(0.997834688097261, 0.9984860461665477, 0.9926022233390089, 0.9999261683601276, 0.9989351743965476, 0.9982214463968525, 0.9942395605414348, 0.9981938257489004, 0.9951132615711631, 0.9952508549016574, 0.9997446264882278, 0.9993439688869349, 0.9983327317878808, 0.9998870749687895, 0.9990391760998266, 0.9970033888080796)
track778 <- c(0.9967418753057788, 0.9952592640691649, 0.9853627948045907, 0.998165420801865, 0.9789582626996637, 0.9874235911222116, 0.9988708553385905, 0.9838232465687204, 0.9986525541145876, 0.9952624296546748, 0.9982248525388716, 0.9858866684245531, 0.9788628828819997, 0.9836919673247043, 0.9974657238192978, 0.9950533801168538, 0.9867776584954938, 0.9935929225440946)
track779 <- c(0.9996157234684059, 0.9996805608814128, 0.9987381153457697, 0.9996852061387558, 0.9952320803313309, 0.9958060427301666, 0.9951347570238445, 0.9999945029219628, 0.9997371836151798, 0.9995123439754408, 0.9984042071307333, 0.9974962453528694, 0.9990375514737002, 0.9996584837763431, 0.999269240253157, 0.9912377979736648, 0.9971835749000648, 0.9981992830039766)
track780 <- c(0.9985857511614112, 0.9822194319367791, 0.9947276245975084, 0.998318868060416, 0.9840009824492452, 0.9974764741222563, 0.9982825937808668, 0.9996119667526646, 0.988799976286051, 0.9880792101935654, 0.9942610522043901, 0.9814220613389952, 0.9974277911134912, 0.9966658650343273, 0.9980037688083004, 0.9986540695191146, 0.9933560142765127, 0.9990358278841242)
track781 <- c(0.9947626335425593, 0.9981410886139219, 0.9998329017602068, 0.999265477312327, 0.9965917426576686, 0.9989865933991415, 0.9991042397193237, 0.9989075564927856, 0.99980379739537, 0.998553781329505, 0.996704350369392, 0.9982456992869719, 0.996272217673548, 0.9978512653182092, 0.9976979828030951, 0.994286224132976, 0.9923048946841592, 0.9908893250258088)
track782 <- c(0.9969124347670659, 0.9987603718520389, 0.9990009827431412, 0.9985323816083461, 0.9991641567820084, 0.9964942261832987, 0.9954153598752961, 0.9986994101616993, 0.9966667258334571, 0.9993793501724616, 0.9988337113363414, 0.9897917564861196, 0.9937665165767543, 0.999156249803305)
track783 <- c(0.9999966452236414, 0.9977868441047977, 0.9994131387175539, 0.9945934778948805, 0.98925563351772, 0.9987090606281901, 0.9965356479474708, 0.9955709822285225, 0.997245920241307, 0.9983190513294062, 0.9983642809187825, 0.9957981277937694, 0.9976743681151958, 0.9975441069771942, 0.9996910767505847, 0.9998414873570047, 0.9995565960899244, 0.9990011064323279)
track784 <- c(0.9948438499953339, 0.9987880724651675, 0.9958883829192863, 0.9915126892148651, 0.9979800114404292, 0.9957539052273587, 0.9901670250752631, 0.9984155858093164, 0.9878827271433622, 0.9890173103573807, 0.9988396196077899, 0.9961004355472635, 0.9939258344412948, 0.9954621811263518, 0.9994206293091831, 0.9983992244661317, 0.9947013235418795, 0.9990508533895678)
track785 <- c(0.991828852708898, 0.9937238304941703, 0.9907960217920104, 0.9966351804360107, 0.9911233000232388, 0.9839317672288325, 0.9950226597861154, 0.9952993933813081, 0.9944828006007661, 0.9971655471911166, 0.9852204004494756, 0.9999447078987183, 0.9957538736479351, 0.9957538736479351, 0.9989923667347539, 0.9856938164705438, 0.9874540062101571, 0.9945331665541338)
track786 <- c(0.9988668910800245, 0.9978745854907953, 0.9687928449258173, 0.9999922647217949, 0.9899670883158704, 0.9993764023056275, 0.9988035603719142, 0.9996787148403758, 0.9989641805853094, 0.9988384124139003, 0.9978354235784496, 0.9992640695509698, 0.9992909716134736, 0.9989987573657111, 0.9977220195405937, 0.9979725129573923, 0.998353565937819, 0.9998083509772966)
track787 <- c(0.9993274201972495, 0.999066617987045, 0.9985928155852373, 0.9926797106984965, 0.9942334304199455, 0.9957373918016398, 0.9983557202791193, 0.9994843889347925, 0.99969315559554, 0.9772955395324818, 0.9984706369006026, 0.9962834720293199, 0.9994505611852109, 0.9997667478417521, 0.9983800706319922, 0.9969998385941529, 0.993786677588289, 0.9963751175168024)
track788 <- c(0.9974591390568343, 0.9994300318537387, 0.9926904647637323, 0.9990607176898331, 0.9991170387070274, 0.9937558797679996, 0.9952963238793121, 0.9978183178911768, 0.9988470111837113, 0.9991783719085806, 0.9989626635391063, 0.9978094360357067, 0.9981861314502782, 0.9958621304972035)
track789 <- c(0.998020599412651, 0.9990767800112825, 0.9986600184823595, 0.9989927106664107, 0.9964035540096214, 0.9948608029850455, 0.9995356797804372, 0.9987742300128827, 0.9999768746286851, 0.9970817637420107, 0.9999713082473377, 0.9972179645159938, 0.9965104753311258, 0.9990995784223166, 0.9999145845640732, 0.9978808895224727, 0.9958202396473159, 0.9986418997872244)
track790 <- c(0.9958056001171145, 0.9935960267647783, 0.9956144552289697, 0.9969922895571013, 0.9989271307878234, 0.9991805041530935, 0.999983714897704, 0.9977794559703489, 0.9991808593862868, 0.9960390158724385, 0.9980778488252977, 0.9958630807490739, 0.9992684126739065, 0.9982469706556568, 0.9982222401395486, 0.9996353986056218, 0.9989507609293815, 0.9967139246973634)
track791 <- c(0.9933015924525365, 0.9922447726468148, 0.9976488705883542, 0.9993230799368101, 0.9976940711239731, 0.9962726625025743, 0.9993957965836866, 0.998698871675251, 0.9958068422796436, 0.9987498861195483, 0.9987498861195483, 0.9910302927816091, 0.9992486772334065, 0.9988932875995776, 0.9981459584552349, 0.9998711832800143, 0.9996161563793898, 0.9964234788758389)
track792 <- c(0.9961243421573959, 0.9988176209480599, 0.994278177198697, 0.9999539385952938, 0.9993253936358318, 0.9879288469248522, 0.9990685604447935, 0.9971374384233985, 0.9972663824351353, 0.9988916111809488, 0.9996506034937381, 0.9990686493884647, 0.9948387187734472, 0.9938739024466052, 0.9999789078657502, 0.9987504936280099, 0.9997698963501288, 0.9999990821394249)
track793 <- c(0.9951937568170949, 0.9900704522798236, 0.9948953309350845, 0.9943899153365232, 0.995391691697652, 0.9951069096169529, 0.9962772439389666, 0.997251984944144, 0.9999010805330362, 1.0, 0.9955737752562146, 0.9993120627857629, 0.999599803028022, 0.9990839587568718, 0.993817187511953, 0.9953391559187174, 0.9992811794304679, 0.9908167827590274)
track794 <- c(0.9967444517414561, 0.9989822237697052, 0.9952053223876512, 0.9991747824120127, 0.9844856084968521, 0.9920978001668119, 0.9992143297990386, 0.9978906566612754, 0.9944094365695029, 0.9994021961327002, 1.0, 0.9936901039096827, 0.9936901039096827, 0.9921015745189771)
track795 <- c(0.9940771305244509, 0.9997269926499026, 0.9997787259652159, 0.9987089145170703, 0.9989184491077426, 0.9999854578925235, 0.9999996102731663, 0.9999822725925807, 0.999760938222348, 0.9998491742116741, 0.9980394191175226, 0.9983907150018669, 0.9991181374712919, 0.9994190202066635, 0.9992252671203369, 0.9999917978866429, 0.9989678420941647, 1.0)
track796 <- c(0.9761925236878374, 0.9778714217272007, 0.9910574467608375, 0.9963550966588288, 0.9997288692918596, 0.9998563172323113, 0.9993601907466908, 0.9988128759835352, 0.9936632606312892, 0.9998754130305122, 0.9976646052400979, 0.9972504098059952)
track797 <- c(0.9893279532922384, 0.9963082499285705, 0.9996281078273554, 0.999331512594465, 0.9997641364128876, 0.9989556559728074, 0.9989286784347841, 0.9957500971773684, 0.9999680867804123, 0.9963653549765616, 0.9998085053126471, 0.9982597684100858, 0.9731406643054475, 0.9990853384784779)
track798 <- c(0.9988496993560156, 0.9979996175916193, 0.9980405122965509, 0.9975223250686381, 0.9988192605949756, 0.9988192605949756, 0.9969810458521563, 0.9971527792075975, 0.9996107916281535, 0.9995198649263939, 0.9999735936568344, 0.9989704438227165, 0.9974216149923388, 0.9987904787418652, 0.9987904787418652, 1.0, 1.0, 0.9990515894448289)
track799 <- c(0.986918071910056, 0.9966571741816024, 0.9972953568323757, 0.9997991218307042, 0.9955191929916655, 0.9999464763338246, 0.9993402008139888, 0.9926812057806218, 0.9882696188056147, 0.9910444539250597, 0.9987700249648335, 0.9945161422273846, 0.995789355805193, 0.9946552421557454, 0.9989788712890835, 0.9937966271040461)
track800 <- c(0.9985530985417138, 0.9985648182429518, 0.9922379745274162, 0.9908705009347075, 0.9862892805840491, 0.9918559576883923, 0.9967762090308137, 0.9993405842655636, 0.9951828923825364, 0.9876848154487429, 0.998311488576816, 0.9912608454734078, 0.998880641649348, 0.9993684265767576, 0.9860322260276944, 0.9886931399751968, 0.9958175751828038, 0.98805993203578)
track801 <- c(0.9939746925914992, 0.995193427130913, 0.9980538549647776, 0.9994239619193602, 0.9985934743004193, 0.9960601516060825, 0.9998457152330303, 0.9913797359834834, 0.9990085026197841, 0.996255203002393, 0.9999150973429757, 0.9941564799768872, 0.9898052039514827, 0.9932547917734557, 0.9954963492805275, 0.9880218776341202, 0.9933418252147711, 0.9986036470247376)
track802 <- c(0.9994520358573448, 0.9973273803574753, 0.9929125458176495, 0.9993191069138946, 0.9986065187108568, 0.9974978311062789, 0.9994670260390618, 0.9951832849105995, 0.9833324428636064, 0.9982206243129631, 0.9969845299583651, 0.9988931711315326)
track803 <- c(0.9978248528078403, 0.9999879669568252, 0.9967522199891206, 0.995682481608078, 0.9876153898788087, 0.9922497388502273, 0.9965501059694605, 0.9997811136427, 0.9905305062065863, 0.9999920504796657, 0.9976493742802982, 0.994941603579366, 0.9984389493090599, 0.997560885161681, 0.9928420303697783, 0.9988965401394581, 0.9990046804181647, 0.9980738719832641)
track804 <- c(0.9890233817033408, 0.9990443211557348, 0.9965610975862231, 0.9907178251731302, 0.9802494601151512, 0.9870816903619115, 0.9901579518042931, 0.9981560533366742, 0.9998270807017051, 0.9992192175018584, 0.9990306193626406, 0.9998234780002293, 0.9993927465670984, 0.9998773320019378)
track805 <- c(0.9998284022651936, 0.9999325807876499, 0.9983008331554983, 0.9961439597093311, 0.995378779687121, 0.9992523968084037, 0.9987145835150398, 0.9996419430908846, 0.9981543973316658, 0.9996238001524135, 0.9999901959343162, 0.9996678671671213, 0.9996511317298056, 0.9982533629511856, 0.999670104995265, 0.9987480070847579, 0.9973346234739712, 0.9975791801544999)
track806 <- c(0.9979765126182523, 0.998890200094803, 0.9988132853577912, 0.9932915991302372, 0.9985211555015802, 0.9982437093509047, 1.0, 0.9966635583002371, 0.996353067614223, 0.9985633156489097, 0.9980387558288502, 0.9955998795661739, 0.9985091961692578, 0.999278575136319, 1.0, 1.0, 0.99788922811451, 0.9998739733629957)
track807 <- c(0.9996282597081456, 0.9998841353400475, 0.9994076205021329, 0.993154256329616, 0.9991304586041129, 0.9995389726276256, 0.9970784762851665, 0.9999530594723423, 0.9999292840241921, 0.9963883400457489, 0.9964837560390066, 0.9955875776826635, 0.9990913634436852, 0.9961057631974226, 0.996144482350758, 0.9990231867029525)
track808 <- c(0.9591515758896436, 0.9354963534745575, 0.9881467854570911, 0.9884604601351081, 0.9840123510247349, 0.9748395783904867, 0.9911166545097816, 0.9999602258397536, 0.9993848201422337, 0.9950983259749635, 0.9949169187542958, 0.9928823543500208, 0.9989089558643024, 0.9995193992177948, 0.9955405949016041, 0.9978059689287576)
track809 <- c(0.9956898201377147, 0.98780265423945, 0.9932859791749854, 0.99998414197717, 0.9970278404958349, 0.9955957026928398, 0.9989816276777972, 0.9991100521899445, 0.997631612722868, 0.9970176103890332, 0.9973550308820988, 0.9999892374222132, 0.9910804793595552, 0.9978684484352663, 0.999417705344427, 0.9993184982127332, 0.9952720715421001, 0.9978121297986332)
track810 <- c(0.9990233866312175, 0.9969988605539416, 0.9829876336031452, 0.9995257467953653, 0.9941790240330635, 0.9981177703704196, 0.9976070601688124, 0.9972465261219072, 0.9973314794436908, 0.9997167528632046, 0.9995103997831835, 0.9985124323992104)
track811 <- c(0.9988609064184671, 0.9968017476870586, 0.9989949195060002, 0.9895843476846388, 0.9906371910262446, 0.9956983680902435, 0.9984238265451078, 0.9836047575437968, 0.9875130425345958, 0.9942365402384565, 0.9932522462169292, 0.9993919431892209, 0.9966576766237708, 0.994431216769115, 0.9995166663154469, 0.9996895465937565, 0.9980460016088502, 0.9984407554030121)
track812 <- c(0.9931901167006082, 0.9977887805811301, 0.9962635276933134, 0.9999429036930416, 0.9988426134412043, 0.9994153605506214, 0.9979035260091828, 0.9999276999603299, 0.9999641636627108, 0.9987640493154845, 0.9997738323741707, 0.9995867437567258, 0.9980451116110318, 0.9995157539182979)
track813 <- c(0.9999997420016944, 0.9988652048681433, 0.9957503397174247, 0.9975785134525931, 0.9995305876532365, 0.9974820001311689, 0.9994250696003812, 0.9987159387205227, 0.9967877378488502, 0.9992954712733492, 0.9987137469907681, 0.9974615092041536, 0.9964904001093879, 0.9962161407374569, 0.9991849149633976, 0.996390541014918, 0.9983930774200115, 0.9987464824871238)
track814 <- c(0.9953454503451908, 0.9978330200518029, 0.9956857454433967, 0.9980058515796795, 0.9993109433211559, 0.9984214817055332, 0.9976388645894884, 0.9988381605209605, 0.999863178542009, 0.9994700258804265, 0.9996691465889284, 0.9989959052699281, 0.9990690788088707, 0.9969721213369979, 0.9989501685104208, 0.9963897469641713, 0.9948987070823557, 0.9863315225781417)
track815 <- c(0.9957181667455214, 0.999994681688223, 0.9994389482709738, 0.997062399239319, 0.9994935559261113, 0.9993796626098495, 0.999088218734845, 0.9964937362110988, 0.9984623887328932, 0.9996812103625593, 0.9975761262999842, 0.9990877775017508, 0.9987514042165935, 0.9890026209680399, 0.9827076499488973, 0.9885366245775165)
track816 <- c(0.9978406013070763, 0.999821451517911, 0.9971235264809772, 0.9906625949221048, 0.9963153760333296, 0.9905489340428846, 0.9194173227112803, 0.9549621108935421, 0.9992093010059034, 0.9940942763507701, 0.9959727087366963, 0.9900867241106782, 0.9946411151160759)
track817 <- c(0.9973406420680994, 0.9932623737800629, 0.9989084122724949, 0.9996451284019614, 0.9999923161727622, 0.9995431282841073, 0.9982009730989834, 0.9991489861063338, 0.9985481668165511, 0.9981278436008423, 0.9980427374751709, 0.9995448275739648, 0.9989890408827269, 0.9994299109033956, 0.9999327972633012, 0.999926136754783, 0.9995241217104196, 0.9999747079224752)
track818 <- c(0.9938243592927656, 0.9983655494473084, 0.9984009540036827, 0.9982901373457391, 0.9933098136979429, 0.986855099325145, 0.9876354315815973, 0.9971034528928969, 0.999389862731787, 0.9984681627793233, 0.999996243183912, 0.9999936602947007, 0.9986831705925503, 0.9960661473356254, 0.9988858157934859, 0.9999259286630503, 0.9993735794059784, 0.9968368114245408)
track819 <- c(0.9989167370123518, 0.9944152892580028, 0.9948284639249071, 0.9991902343810121, 0.9952129088773791, 0.997497621204017, 0.9986445823827114, 0.9993861825548619, 0.9999924006311636, 0.9990015005168601, 0.9955448338659809, 0.998251582545368, 0.9989721674829759, 0.9966870499462323, 0.9998065056120232, 0.9988151874673865, 0.9956504891332032, 0.9979313568722326)
track820 <- c(0.9970322282771155, 0.9446101927037314, 0.9978770082031677, 0.9947707828311168, 0.9986003420955708, 0.9986003420955708, 0.9993385079368325)
track821 <- c(0.9780688976020212, 0.9989212797737115, 0.993000591996009, 0.9988440649558711, 0.9935637595092407, 0.9867931261524674, 0.9963097344072306, 0.9977691690868723, 0.9986271961903282, 0.9950913519316, 0.9921719157410697, 0.9929609842775711, 0.992395864595999, 0.9998934652186142, 0.9993354978424057, 0.998213832653941, 0.9929546140450707, 0.9945973748011616)
track822 <- c(0.9980927139823245, 0.9761982351486898, 0.9995386451328401, 0.9980156153216492, 0.9977174153494158, 0.9967092887932442, 0.9633899866620014, 0.991781892841124, 0.9950453648430058)
track823 <- c(0.9959039836258942, 0.9916336578826038, 0.9932036167525441, 0.9934252972592984, 0.997953777286075, 0.9940513312091125, 0.9918503522892436, 0.9923775913637851, 0.9977319184314625, 0.9881242351498252, 0.9963081328477837, 0.9988364835931837, 0.9988403843932238, 0.9921160280600944, 0.9991454891328734, 0.9923205001261858, 0.9974049398317252, 0.9975183011105561)
track824 <- c(0.9961736205708308, 0.9972042141949504, 0.9883864187638964, 0.9954976133188304, 0.999913044701658, 0.9988919033983811, 0.9983298689450116, 0.9969378056884883, 0.9961311566720419, 0.9987293915251823, 0.9987041804956912, 0.9999547898680231, 0.9984803213706549, 0.9994349385160892, 0.9982326906492062, 0.9987571467826949, 0.9984425245472168, 0.992896804473772)
track825 <- c(0.9783216934462368, 0.9927632161668144, 0.894403079446542, 0.9998121521537345, 0.999038282282366, 0.9965259832978528, 0.9975036546087872, 0.9969842848665895, 0.9926477756949503, 0.9988326517243845, 0.9991695568346786, 0.9969485782273689, 0.9989999563187277, 0.999960372308815, 0.999960372308815, 0.9994275231307669)
track826 <- c(0.9902578586849899, 0.9941437221801804, 0.9830786763566265, 0.9999979083864684, 0.9951588964065211, 0.9992941878505383, 0.9983440348776487, 1.0, 0.9994228807643601, 0.9876126685546399, 0.9934974170603841, 0.9927736401420507, 0.9951036240759924, 0.995673471872825, 0.9960666460076281, 0.9919963287194393)
track827 <- c(0.9867052124356428, 0.9917905754525215, 0.9771099341193724, 0.9876526814196908, 0.9647146008405005, 0.9842725871778091, 0.997842249076923, 0.9966649980435467, 0.9883572782352259, 0.9973705549484235, 1.0, 0.9912070397964678, 0.9912070397964678, 0.9978058798756541, 0.9978058798756541)
track828 <- c(0.9980005319510292, 0.9570633152505765, 0.9777254239130142, 0.9987012937737827, 0.9986152675804901, 0.9975488485743526, 0.9995392918201162, 0.9984457823137735, 0.9546994561263571, 0.9970426828302578)
track829 <- c(0.9987463526772361, 0.9984691221431167, 0.9921450062458764, 0.9988212508489925, 0.9936814531956643, 0.9999898778523065, 0.9984449054852836, 0.9984129552501424, 0.9978818076088241, 0.9985204283146847, 0.9983457353341056, 0.9997001567128792, 0.9972773285406207, 0.9969571124217008, 0.997735101021183, 0.9950719249889934, 0.9950719249889934, 0.9986463264250814)
track830 <- c(0.9996683003824822, 0.9963938556300234, 0.9765477148680812, 0.9951367617210403, 0.995118247477601, 0.9987454300704381, 0.9974207964069636, 0.995480334998936, 0.9991806991786, 0.9987838378210695, 0.9987228662249541, 0.996112804775595, 0.9961668305785407, 0.9929529316713183, 0.9898501236902701, 0.9955487932632012, 0.9998832187358806, 0.9996565491453854)
track831 <- c(0.9987680100015685, 0.9990628647629217, 0.9977604658210527, 0.9983945905769377, 0.9982326500693393, 0.9954976156832933, 0.9978912910303706, 0.9999395049052608, 0.9991690860500013, 0.9991138211110526, 0.997126404839784, 0.9998692841665238, 0.9967754479555572, 0.9985966090190936, 0.9980780521049312, 0.9998487001678161, 0.9978671858271085, 0.9985204485269124)
track832 <- c(0.9974912450292945, 0.9981041862184398, 0.9968404335942156, 0.9935490141637628, 0.9992212501744248, 0.9903717292635641, 0.9908123791233504, 0.9966734181841916, 0.9978865530302912, 0.9978045487805237, 0.9970752890261442, 0.9958264956726247, 0.9939470376475977, 0.9985040599545892, 0.9976214141867732, 0.9942849498311986, 0.9989408712260637, 0.9977076925070343)
track833 <- c(0.9876334244075695, 0.9977542180252845, 0.9946528290699207, 0.9985923760849027, 0.9880905240149142, 0.997557173735807, 0.9944225240185454, 1.0, 0.9973112073794181, 0.9973112073794181, 0.9970768383090477)
track834 <- c(0.9913442493626549, 0.9987197159088594, 0.9976325705605653, 0.9990368789389019, 0.9999695152612099, 0.9968644249633936, 0.994148498803503, 0.9971612148811101, 0.999661572869355, 0.9995024157256315, 0.9999271628533699, 0.9988621141652194, 0.996237267130285, 0.998394567249722, 0.9983122583367093, 0.9999963074629931)
track835 <- c(0.9999505457984815, 0.9922825969676362, 0.9909369140287944, 0.9931955079046628, 0.9998054424471231, 0.9991671703679322, 0.9995176089438342, 0.9993028179110748, 0.9989750892066233, 0.9986168519625186, 0.9950633554354751, 0.9996878875401383)
track836 <- c(0.9986611564816575, 0.9924253518564163, 0.9985431499155916, 0.9972308421543329, 0.9990574454205242, 0.998080956508538, 0.9992052637684224, 0.9979331460075413, 0.9967376250640264, 0.9962147144208954, 0.998009078332533, 0.9995524568194398, 0.9957080608930262, 0.9966241141413731, 0.9937088915472997, 0.9874751733993715, 0.9995097896151854, 0.9990168895456386)
track837 <- c(0.9992713969976035, 0.9979865097975551, 0.9991313650624114, 0.9948922936189182, 0.9987542709423755, 0.9986548717048058, 0.9993668512678032, 0.9965183619531277, 0.9898264413636945, 0.9863088394309298, 0.9918810474874666, 0.9986619941543338, 0.9926074409899792, 0.99208900559539, 0.9987694039268846, 0.9932421943528855, 0.9981971614049677, 0.9984266511164793)
track838 <- c(0.9569957492287204, 0.97927798229094, 0.995474063898146, 0.99907822919887, 0.9972951012678305, 0.9995069494492854, 0.9791768407095794, 0.9999523198096878, 0.9996649946492556, 0.9996305028578951, 0.9969854585468808, 0.9890508042221394, 0.9921612460216711, 0.9962552317477851, 0.9964814388029372, 0.9953774849270931, 0.999388927694671)
track839 <- c(0.9822799601346804, 0.997161723284268, 0.9951965175710575, 0.9970835877442344, 0.9969750636354375, 0.9988048350971663, 0.9971892306819005, 0.9976294768867208, 0.99593207855303, 0.9957562785043282, 0.9905876702119435, 0.9947109038600025, 0.9988816180122347, 0.9983394171446969, 0.9993593765217627, 0.9985714521189515, 0.9951394063422255, 0.9990246027504784)
track840 <- c(0.9994441192825192, 0.9948428846628568, 0.9977774767756709, 0.9999064346061035, 0.999997829498516, 0.9994122963278423, 0.9974191665307729, 0.9999995695188091, 0.9965543565142921, 0.9962992346862432, 0.9998209192314699, 0.999601838893185, 0.9973171028690059, 0.9987754296328318, 0.994268872462157, 0.9958850665702539, 0.9988953542007566, 0.997452939374525)
track841 <- c(0.9785466681919087, 0.9966418932498295, 0.997924776466372, 0.991989720936963, 0.9887848902933722, 0.9796379010697106, 0.9430631890471247, 0.9712831851772881, 0.9997203790717955, 0.9959660148405988, 0.9839997106960084, 0.9782809479777229, 0.9956501255352717, 0.9899372986710498, 0.9896046686478635, 0.9955007171484743, 0.999941188677247, 0.9997243838973089)
track842 <- c(0.9945760995119275, 0.9973357695028323, 0.9995572829426476, 0.9983507701689208, 0.9999845209741212, 0.9990651701109979, 0.999254462592289, 0.9990674734313926, 0.9986651799838178, 0.996649001438163, 0.9978895334496384, 0.9999369432793807, 0.9981419431613044, 0.9992885765225391, 0.9995106433343061, 0.9925057900964614, 0.9972374918491206, 0.9991404617132102)
track843 <- c(0.9770284766408794, 0.9977501511504898, 0.9443700656753011, 0.9870794354402173, 0.9984199940243009, 0.998105546004554, 0.995757902395888, 0.9975250202685517, 0.9998093135880677, 0.9996588299510485, 0.9919864349581216, 0.9957634411256782)
track844 <- c(0.9986020998482639, 0.9820148784578043, 0.9866625867139655, 0.9986500567475902, 0.9973341670310826, 0.9975373867968963, 0.9972889124796734, 0.9985733539968229, 0.9995727939175789, 0.9992911341147944, 0.9913826747692994, 0.9842286691255063, 0.984786718225971, 0.9930373977487899, 0.9996244822002613, 0.9869001889394675, 0.98853374069096, 0.9998383447822076)
track845 <- c(0.9820536594183623, 0.9983951242799032, 0.9927365193487233, 0.9981105152047574, 0.9983544709137342, 0.99864017059659, 0.9986379673562716, 0.9965935672317964, 0.9974146340208464, 0.9990570111041869, 0.9938419895261624, 0.9949926928149028, 0.9966211956051574, 0.9989532272592271, 0.9989188029956546, 0.9939497669587202, 0.9935463120302391, 0.9931300572730835)
track846 <- c(0.9966799382460215, 0.9936221391910002, 0.9978525903858378, 0.9965805226960348, 0.995139358147774, 0.9998368808081969, 0.9973478537489897, 0.9953944660068672, 0.9961089765292375, 0.9995068935211908, 0.9993124576087477, 0.9963199453855339, 0.9998228436231922, 0.9991807317306808, 0.9989864289036785, 0.9998674218198113, 0.9990075288528648, 0.9978490573410348)
track847 <- c(0.9985964728811901, 0.9988279570100972, 0.993833568069484, 0.9994708297174629, 0.9999631941444443, 0.9988176517850903, 0.9933424172125443, 0.9981571669867576, 0.9981755225428472, 0.9940081864517222, 0.9991094849075569, 0.9962743290384367, 0.9978464432654919, 0.999158193053329, 0.9959917625794208, 0.9818659489887901, 0.993773782920956, 0.9912456833598858)
track848 <- c(0.9989586892136655, 0.9916276886928913, 0.994572488592563, 0.9998414601140239, 0.9977029904970317, 0.9999137685543443, 0.9957810964372658, 0.9927872722506627, 0.9980791367434145, 0.998191073314727, 0.9983547726392054, 0.9999824214923958, 0.9942036952186395, 0.9977384810200538, 0.998545500139532, 0.997755219937298)
track849 <- c(0.9796992549050733, 0.96270378355192, 0.9587237339783811, 0.9988230973973133, 0.9970983694382124, 0.9998444034806028, 0.99999450365537, 0.9998939592843236, 0.9992469120079585, 0.9999974970130288, 0.9995379593576981, 0.9997155383416344, 0.9955866370869616, 0.9946560937526753, 0.9996063187645051, 0.9996770195570592, 0.997932901856363, 0.9973204609538402)
track850 <- c(0.997063820742968, 0.9685432848285372, 0.9989311391122976, 0.9987453897128047, 0.9982878022450246, 0.9995886256639694, 0.999050812353794, 0.9978074613339472, 0.9972654946273242, 0.9986963830833524, 0.9973223082401048, 0.9978283316600477, 0.9990746653544735, 0.9971591506357212, 0.9961187011039679)
track851 <- c(0.9886969743708686, 0.9869475491250241, 0.987751547585201, 0.9990164941451493, 0.9951798309550417, 0.9997746432735922, 0.998624566155145, 0.997456304249722, 0.995445493851893, 0.9977952343696556, 1.0, 0.9992481462539664, 0.9994311981259525, 0.9975192247144339, 0.9998768332315545, 0.9990723218203047, 0.999710278726346, 0.9997979890811324)
track852 <- c(0.9689593451462717, 0.9827824048249713, 0.9695949419978628, 0.9996263822886898, 0.9857593540090285, 0.9842927724209667, 0.9979952207454251, 0.9992260267612718, 0.9917446286839383, 0.9976096368876956, 0.9986922583506305, 0.9991446877111054)
track853 <- c(0.9953835191041944, 0.9957544587293743, 0.9924916684732883, 0.999487644089758, 0.9998751123594071, 0.9987012567914001, 0.9995316819195535, 0.996804228825703, 0.9931307363788257, 0.9993792791267272, 0.9966571954322694, 0.9877466173032988, 0.9942050042439932, 0.9870610136991456, 0.999138204845287, 0.9910454015443958, 0.998816149991013, 0.9990280897933919)
track854 <- c(0.9998050271074588, 0.999345569604271, 0.9992801254193682, 0.9996944510325622, 0.9963736576295263, 0.9977658426005287, 0.9995033389004451, 0.9989851680623909, 0.9936970593743719, 0.9937171447864039, 0.9970163437787722, 0.9924105650002457, 0.9970669397355914, 0.9999485086285204, 0.9984417883530669, 0.9975988152843176, 0.9926814962903154, 0.9963951172227374)
track855 <- c(0.9918741474680755, 0.9977031610807483, 0.9990634079313543, 0.9933151879975765, 0.9923387470589026, 0.9918376011655632, 0.9927151529993424, 0.99607768304174, 0.9998933029017, 0.9997745183046852, 0.9864752990391193, 0.9962809626911632, 0.9970320785436977, 0.994014139423912, 0.9940179204692872, 0.9782030061860923, 0.9981628659338241, 0.9977046120590186)
track856 <- c(0.9959044830305918, 0.9949292272864593, 0.9980508484974792, 0.9968983983525643, 0.9962751157306785, 0.9988512885879733, 0.9957268537354304, 0.99938846022948, 0.9917741331834327, 0.9986400533291946, 0.9958890323481626, 0.9911411842496864, 0.9950835497856437, 0.9979174036750194, 0.9996645945493616, 0.9975484140607471, 0.9938787423490665, 0.9981510352698201)
track857 <- c(0.9753913509023879, 0.99043381624466, 0.9976616100186049, 0.999736168198703, 0.9992953880238623, 0.9924389323665568, 0.9936905101620178, 0.998258834907051, 0.995775550853899, 0.9985147511808704, 0.998882261827256, 0.9992714538374406, 0.9990976571307241, 0.9998097289951109, 0.998032917754631, 0.9987359118770146, 0.9999453357817263, 0.999765616766811)
track858 <- c(0.9967033453569794, 0.9999184128218708, 0.9977727480867821, 0.9976578206624295, 0.9993719669416653, 0.9979607917996693, 0.9993306571466373, 0.9993245911366087, 0.9997397421036981, 0.99402191316035, 0.9941971901801796, 0.9993109761210093, 0.9998103383412146, 0.999160311822804, 0.9970683831842111, 0.9943883419945141, 0.9994213060413174, 0.9987222287907604)
track859 <- c(0.9841309783753062, 0.9999190968528204, 0.9952145997927082, 0.9860556319089524, 1.0, 0.9994563559179654, 0.9984602746623348, 0.9999290250821504, 0.9971133140977232, 0.9783164742360908, 0.9988628973634154, 0.9983482356801446, 0.9968878264369863, 0.9957351468519637, 0.9988963085166997, 0.9941348255042799, 0.9951563877274848, 0.9993493035547211)
track860 <- c(0.9993591179160999, 0.997438643086505, 0.9969395130937437, 0.9930600447161, 0.9913112099584247, 0.9974024177674248, 0.9980140977685007, 0.9983464106160006, 0.9942439221130701, 0.9966518022431685, 0.9999380635572661, 0.9993167200569495, 1.0, 0.9990073868951561, 0.9999741196653297, 0.9972016926267506, 0.9981600295437191, 0.9986016948619867)
track861 <- c(0.9951499341159927, 0.9999772337484809, 0.9980307903146604, 0.9998310036122589, 0.9947851762263183, 0.9950509098603965, 0.9987234585681939, 0.9959218974169944, 0.9982338148520059, 0.9813115847104971, 0.9957210393140546, 0.9980488766946974, 0.9969479725040794, 0.9958276249488643, 0.9967480152710808)
track862 <- c(0.9988074415868324, 0.9861000756511356, 0.9989976333559477, 0.9961330185589049)
track863 <- c(0.9995651890029319, 0.9980313458601349, 0.9974428165724947, 0.9994832102449206, 0.9990541615001037, 0.9958627586966329, 0.9980537837757619, 0.9885375131449228, 0.9930193273506658, 0.9932545322295528, 0.9996012383409006, 0.9966183411287081, 0.9937940456146508, 0.9985367682181744, 0.9988449447786277, 0.9970294359630749)
track864 <- c(0.9951046487396144, 0.9958827240258336, 0.9675809628682633, 0.9771396256932002, 0.9984305040173426, 0.9997585751151854, 0.9996630586428813, 0.9977411679570048, 0.9991373262824521, 0.9955796507231531, 0.9992069652522686, 0.9987562894025758, 0.9990606229197048, 0.9958498680399083, 0.9975377395901301, 0.9985045411741141, 0.9946821881335669, 0.9969767867503141)
track865 <- c(0.9965697325873077, 0.9977116554979492, 0.9930826649781564, 0.9877615553067038, 0.9978959154959086, 0.9940034830298113, 0.9999987314797184, 0.9994518984764735, 0.9998834097316424, 0.9995377640191428, 0.9999881430188036, 0.9935470560029235, 0.9927888732408502, 0.9879614800240678, 0.9949106254361022, 0.9890781950643768, 0.9886749164233, 0.9970426828302578)
track866 <- c(0.998956695661646, 0.9955173658764386, 0.9949671784532222, 0.9986842188361225, 0.9983391604303958, 0.9960783849282887, 0.9983135767905102, 0.9991736282806734, 0.9999473198585469, 0.9973880023099695, 0.9928955271821891, 0.9951093478919436, 0.9980751354996877, 1.0, 0.9956463851728482, 0.9992653134292981, 0.9817268554312735, 0.9884576456756311)
track867 <- c(0.9971051502727315, 0.9879167910462355, 0.9879167910462355, 1.0, 0.9978206969090158, 0.9950658121510024, 0.9974713028193664, 0.9983774239096466, 0.997222816740825, 0.9985727704910565, 0.9963956033843109, 0.9985156866284143, 0.9981658160375579, 0.9974724919265434, 0.9999241071065265, 0.9963757951854862, 0.9812814638573677, 0.9790608144725992)
track868 <- c(0.9994013997664419, 0.9969299525546379, 0.9925319055236823, 0.9982564019868592, 0.999260883913068, 0.9963111503966786, 0.9988729885543536, 0.9980641190704682, 0.9967640465696243, 0.9967751162149969, 0.9973014566792626, 0.9867334976316524, 0.9958575516745863, 0.9986479678323517, 0.9991494245396798, 0.9992681926364425, 0.998193650389979, 0.9996690968787583)
track869 <- c(0.9733166202759649, 0.9927304053790619, 0.9928609840338026, 0.987809658336243, 0.9660505789512456, 0.9875320459155568, 0.9965127185816245, 0.9986672773520535, 0.997576164807011, 0.9981955032216057, 0.9991666775743452, 0.9996771633436395, 0.9957824416775092, 0.9940253925292734, 0.9980114988841218, 0.9999529349824593, 0.9993505228672022, 0.9877208583405908)
track870 <- c(0.9996964226740825, 0.9876974592821637, 0.9960235825586359, 0.9987483287550452, 0.9987483287550452, 0.9999132982126867, 0.9999132982126867, 0.9952100245996016, 0.9952100245996016, 0.9911690746048034, 0.9964204931670712, 0.9993616291838164, 0.9969446274852293, 0.999630660040165, 0.9975485594154943, 0.9990901342183797, 0.9871528520640693, 0.988988750318716)
track871 <- c(0.9960137351613703, 0.9971420234674799, 0.9880527171009672, 0.9955291609124984, 0.995210883970006, 0.9972931519598673, 0.999870951026644, 0.9992387350749866, 0.9996868286442173, 0.9982322091253759, 0.9985926682791725, 0.9996405849183124)
track872 <- c(0.996951238933405, 0.9985885957616525, 0.9979805800128981, 0.9987771034626468, 0.9999109392549291, 0.9992153373508962, 0.9976962588393505, 0.997104454072206, 0.9997864639599745, 0.9958600447329113, 0.9995509923748326, 0.9976337975154443, 0.9998020911366428, 0.9962467217683417, 0.9986450392477546, 0.9981005098235358, 0.9919727698216587, 0.99765662096064)
track873 <- c(0.9996862728774277, 0.9966113358930837, 0.9989201921697964, 0.9984506199315456, 0.9999068087548685, 0.9995723608510737, 0.9999847136327221, 0.9990798085508957, 0.9998976070286139, 0.9995919023339894, 0.9990702786964364)
track874 <- c(0.992794719544433, 0.9999020147439975, 0.9987690911920718, 0.9903814815249103, 0.9922872888865687, 0.986494517965472, 0.9993654250660482, 0.9966085044049517, 0.9936734368606496, 0.9977096891332933, 0.9830702270334571, 0.9909290901735338)
track875 <- c(0.9896310463389062, 0.992227085682364, 0.9919850435588822, 0.9977912456187099, 0.9896018804034609, 0.9940075168779717, 0.9946157766921978, 0.9983911060765873, 0.9997867634796301, 0.999647656339679, 0.965886354600323)
track876 <- c(0.9796403115727929, 0.994452423601665, 0.9960959771924849, 0.9957913729752994, 0.9887110211541128, 0.9603225293698078, 0.9975490375885697, 0.9987495468926746, 0.9953406605714573, 0.9998934708282811, 0.9995988012379583)
track877 <- c(0.999197738475519, 0.9988203964714706, 0.9894103073682212, 0.9962228676115704, 0.9979916311577602, 0.9999909402250301, 0.9945025269594581, 0.9928724916541863, 0.9921828003865808, 0.997156261991217, 0.9992974543323078, 0.995334578026272, 0.9929775662224284, 0.9764155330744538, 0.998948729527755, 0.9984712826668611, 0.9947866102350699, 0.9966882770883494)
track878 <- c(0.9969710482030035, 0.9930605445245256, 0.9995926808021194, 0.9997141701231069, 0.99999077535696, 0.9999130941982272, 0.999055119569549, 0.9976822136920475, 0.9971357256250315, 0.9989290352819462, 0.999807460614453, 0.9985610696167733, 0.9990416856698487)
track879 <- c(0.9881121833329305, 0.9997643062232605, 0.992147539250486, 0.9940338244038004, 0.9930256895867626, 0.9968640005666551, 0.9996131370626473, 0.9975790348180028, 0.9945427552321181, 0.9946245706197895, 0.9864071133382943, 0.9893344094739611, 0.9951196075505783, 0.9792310705592622, 0.9999219654159105, 0.9910252846794814, 0.9888440855238401)
track880 <- c(0.9979782316175863, 0.9751008988182241, 0.9982861279360945, 0.9969719175846028, 0.9870991596856444, 0.9974654596600575, 0.9987435240547015, 0.9983739389547289, 0.9999263759475387, 0.9992161055581179, 0.9999746405482067, 0.9999912503874573, 0.9897030999060535, 0.982018019765698, 0.9992553902519418, 0.9886038156676266, 0.9994620327497651, 0.999249821864308)
track881 <- c(0.9903274111926101, 0.9896240928065434, 0.9933449010708023, 0.9991028301071816, 0.9989079929104127, 0.9858931143746273, 0.9921004729650585, 0.9913189220293773, 0.99176324264381, 0.9998524377683755, 0.997478255148812, 0.9862271982469658, 0.9979678684124554, 0.9906221178132453, 0.9985830112346328, 0.9955371847648974, 0.9994238606266024, 0.9989584117329527)
track882 <- c(0.9959938939989216, 0.9961458107840987, 0.9652070011049001, 0.9773254168296418, 0.997941653638718, 0.9989650346147092, 0.9971404612593355, 0.9979889052853685, 0.9796788848276194, 0.9945705814257723, 0.965162541792793, 0.9961695733738035, 0.9990307038927891, 0.9998271552414775, 0.9993513343950651, 0.9923944099195146, 0.9924288760506819, 0.9963800328424453)
track883 <- c(0.9863050030687535, 0.9963168434692223, 0.9959475353469648, 0.997967485136949, 0.9999549764112272, 0.9716636461668172, 0.9868443260880482, 0.9994042300266026, 0.9982761463433972, 0.9981387348408342, 0.9921285274015281, 0.9999629610979105, 0.9999798511481354, 0.9994071560348536, 0.9998439940049869, 0.999010154608951, 0.997905989476374, 0.9999820408246848)
track884 <- c(0.9971833403329372, 0.9998470320716659, 0.9987486770895271, 0.9937344651203925, 0.9862327451521588, 0.9769332637550859, 0.9866618995378089, 0.9976501785930796, 0.9951809391028634, 0.9942944498392732, 0.9974075754317169, 0.9965015942842819, 0.994098092008385, 0.9952181662023923, 0.9986922246806297, 0.9969576953688153, 0.9982194902179655, 0.9965045452935848)
track885 <- c(0.997348122825032, 0.9997292761317761, 0.9934739046437664, 0.9996712021296528, 0.9941716474163063, 0.99917243129037, 0.9930717073368048, 0.9981234121694915, 0.999394053664202, 0.9948925520326686, 0.9978501390142848, 0.9955447040075397, 0.9953032444325517, 0.9978546257067236, 0.9964275524441127, 0.9963148978677364, 0.9912844542621295, 0.9859483226982447)
track886 <- c(0.9770553987844476, 0.9959635220874187, 0.9988595308507714, 0.9986851077636217, 0.9914274348557829, 0.9972024649875518, 0.9987610821608099, 0.9996387984333218, 0.9991146788595997, 0.9995763506798415, 0.999943381534318, 0.9938861129740492, 0.9925124231897596, 0.9941402322597299, 0.9998654059026302, 0.9934539671627376, 0.9957596036056481, 0.998437904872609)
track887 <- c(0.9970494498699591, 0.9927957395008541, 0.9939127511276685, 0.9997348058864266, 0.9991689148607793, 0.9956831632570797, 0.9952981746419303, 0.9987042062180426, 0.9957278892664302, 0.9961010653038391, 0.9899126680543138, 0.9874843865711834, 0.9911834836340654, 0.9965485267979858, 0.9837686004906195, 0.9925017079798627, 0.9959734923880873, 0.9615454260177858)
track888 <- c(0.9997403736397436, 0.9954443534772672, 0.9968405935767911, 0.9968589060830564, 0.995218839678826, 0.9994761687846951, 0.99143305156216, 0.9984410340956801, 0.9986797541896653, 0.998645594837042, 0.9974360541748517, 0.9972744378876714, 0.9979465470791007, 0.9979540514398821, 0.9992697096972545, 0.9961417680941429, 0.9987096975737777, 0.999438967565825)
track889 <- c(0.9973750331429702, 0.9996921352418395, 0.9974938672628444, 0.9965978496022863, 0.9943121269984009, 0.9992798539718467, 0.9919374078669017, 0.9976422342919905, 0.9981711657121468, 0.9999793225105429, 0.9983051595409641, 0.995862520298434, 0.9996162430798446, 0.9986090738927368, 0.9974918483038425, 0.9970507010959859, 0.9989386710385614, 0.9971318169380821)
track890 <- c(0.9948984689234087, 0.9911061246940427, 1.0, 0.9985752305740431, 0.998635833847438, 0.9989147714816854, 0.994496089432834, 0.9958245501169426, 0.9986723599570363, 0.9989469257827348, 0.9998791225375058, 0.9993637195286115, 1.0, 0.9998956848999228, 0.9998956848999228, 1.0, 0.9960758491582692, 0.997281448076996)
track891 <- c(0.9959209595158063, 0.9977248927223449, 0.9900483118880384, 0.995579573966702, 0.9987706362243033, 0.9923979640609244, 0.998847290634396, 0.9956263092704484, 0.9976716207947287, 0.9995936943126693, 0.9973643565668442, 0.9913015769660674, 0.9992277915145509, 0.9968476704484133, 0.995956783907641)
track892 <- c(0.9955809312380579, 0.9989413631534457, 0.9992402140920221, 0.9977983628378286, 0.9998961434298097, 0.9862341360618523, 0.9950892996017973, 0.999334061434111, 0.9953212248154243, 0.9946311765040687, 0.9986992421041065, 0.9994470354057254, 0.9996200606334611, 0.9994473348711402, 0.996227470493605, 0.9934169975606911, 0.9932279552380472, 0.9965621437892784)
track893 <- c(0.9935971164990192, 0.9959504317637563, 0.9950303983117259, 0.990398856897751, 0.998911822886422, 0.9982145733288966, 0.9958110799742019, 0.9931783486747614, 0.9989674984882104, 0.9992181878108329, 0.995818281353065, 0.9991442363106596, 0.986099472466946, 0.9897242436231287, 0.9940805857134178)
track894 <- c(0.9984249160670148, 0.9977025466897559, 0.9965376143824947, 0.9979747589979202, 0.9986015232714615, 0.9997759704893946, 0.9995936044186539, 0.9988976400062601, 0.9945157935971558, 0.9998153029507106, 0.997686653651683, 0.9984368496807319, 0.9981934156277354, 0.9932281194215822, 0.995422760818324, 0.9985140872755321, 0.9995694525316822, 0.9951022415765225)
track895 <- c(0.9998980118827989, 0.9983743108850387, 0.9993420017517697, 0.9999974207831608, 0.9974553789857676, 0.9848854902264176, 0.998597229227662, 0.9981253640908095, 0.9948274132409328, 0.9956980107890665, 0.9951896919729148, 0.9984840352459879, 0.9969304549001298, 0.9973062329677713, 0.9981643085955199, 0.9984941143864225, 0.9994787864118877, 0.99847483530109)
track896 <- c(0.9770344906339431, 0.9852976070674704, 0.9924207312481598, 0.9992663727181033, 0.9966819253006859, 0.997636852203104, 0.9984368496807319, 0.9981934156277354, 0.9932281194215822, 0.995422760818324, 0.9985140872755321, 0.9995694525316822, 0.9951022415765225)
track897 <- c(0.9937643525040187, 0.995424798350832, 0.9994659738812582, 0.998049980931061, 0.9978809909534013, 0.9936777278207468, 0.9993840063131088, 0.9987570408661286, 0.9986382279307542, 0.9883511560888912, 0.9914771975176208, 0.9986492991258902, 0.998965691732964, 0.9983501448530632, 0.9995475419201965)
track898 <- c(0.9542701146426451, 0.9876964376881193, 0.9993215045382221, 0.9936763294057451, 0.9970030238493096, 0.9995504246717046, 0.9994312104685532, 0.9994662048534092, 0.9722690877578191, 0.9995184192164681, 0.9988188708475833, 0.9984458206087159, 0.9750801167428115, 0.9800758094012941, 0.9976147617646351, 0.9983574475966899, 0.99888899781334)
track899 <- c(0.9975731520561345, 0.9992237323796992, 0.9976855628517143, 0.9989223648338731, 0.9958512208385182, 0.9982598621630043, 0.9998837226646717, 0.9995358051584575, 0.9987777739449011, 0.9994225016793601, 0.9896922475983508, 0.995906370640235, 0.9992820275873615, 0.9991916711037853, 0.9985638059395872, 0.9934518630813731, 0.9936855062769336, 0.9942467405762655)
track900 <- c(0.9906202779592131, 0.9888988735056687, 0.9865694586871703, 0.9994315206005299, 0.9991066788488976, 0.9957227937545878, 0.9979763509620612, 0.9684037685749228, 0.9798344670004124, 0.9890487130699052, 0.9947633849544151, 0.9767610342379774, 0.9560880027798031, 0.9665364235225146, 0.9788960551131478, 0.9744039645513646, 0.9882365561163174)
track901 <- c(0.9979518577915517, 0.9992431190958992, 0.9953051663777137, 0.9995769109761848, 0.9995769109761848, 0.9995416432331652, 0.9962704405562203, 0.9983179714556047, 0.9989460277415162, 0.9999200468991319, 0.9990591621829993, 0.997329147852899, 0.968405532947003, 0.9955487932632012, 0.9998832187358806, 0.9996565491453854)
track902 <- c(0.9862482053907691, 0.9971324711192424, 0.9927539671484922, 0.9974174766462, 0.9834991239230764, 0.9990445705044145, 0.9848199630430883, 0.9994122979428067, 0.9998422726989924, 0.9986606724473038, 0.9974824752207665, 0.9986783100688569, 0.9972044541149208, 0.9959472974658278, 0.9972084529476356)
track903 <- c(0.9973023281853901, 0.992013186489936, 0.9984489722394116, 0.9918112252835655, 0.998161148590063, 0.9950116347168683, 0.9941879808593961, 0.9973157588519922, 0.997326229326217, 0.9849225057474948, 0.994223472669246, 0.989397300264728, 0.9981662837195181, 0.9922510386554229, 0.9973980414869336, 0.995967832498511, 0.9912352640676932, 0.9905701595775475)
track904 <- c(0.9897055360404893, 0.9998812935646471, 0.9989457990413255, 0.9999658815010966, 0.996974044690657, 0.9980712494740253, 0.9968808927784973, 0.9997645246765196, 0.9958576992851622, 0.9991264481940854, 0.9950904436516291, 0.9928003888408585, 0.9975825622219621, 0.994914144610284, 0.9965452167149361, 0.9993461690703238)
track905 <- c(0.9688746249917731, 0.9830756129726864, 0.9981189140085501, 0.9999885821797381, 0.9929695691159364, 0.9987076058186737, 0.9977304381786745, 0.9993903395867989, 0.9986222050970125, 0.9972125506074269, 0.9990839880892795, 0.9999921188233722, 0.9989704969980677, 0.9960610874257816, 0.9985545657039085, 0.9932495005155294, 0.9975053659039198, 0.9991984126711152)
track906 <- c(0.9920943754335018, 0.9992598759396134, 0.997803855584384, 0.997571997325228, 0.9964980595312674, 0.9988348245270552, 0.9996237444621399, 0.9989770372985884, 0.9969920281373713, 0.9959482075010723, 0.9974091144591329, 0.9995847660321764, 0.9977897217456264, 0.9993986393007328, 0.9912089676756444, 0.9909994632515442, 0.9925508276942476, 0.9934534379000496)
track907 <- c(0.9987763785863595, 0.9975493770681637, 0.9932282088549735, 0.9943086529158321, 0.9948581305993508, 0.9998914942276923, 0.9971897555648735, 0.9988857335442601, 0.9989858921709057, 0.996170289431539, 0.9999444557177471, 0.9862266962069682, 0.9981216059395066, 0.9963179814040993, 0.9980122900562742, 0.9986008234534437, 0.9935403172670547, 0.9952811189229915)
track908 <- c(0.9946037881785939, 0.9800707950389811)
track909 <- c(0.9942341416097356, 0.9957284007199374, 0.9980864584093124, 0.9994805375138164, 0.999676948821192, 0.9965278510694121, 0.9994532901303382, 1.0, 0.9945590273130777, 0.9945590273130777, 0.9987920636660045, 0.999007961244871, 0.9967577718561266, 0.9908902247824821, 0.9988884078370737, 0.9901996222567399, 0.9884216022720766, 0.9960420061564946)
track910 <- c(0.9989566557955317, 0.9954777151137304, 0.998130951994893, 0.9977171659919077, 0.9945916681718092, 0.9968470651174246, 0.9967724903650111, 0.9974069217531052, 0.9992314975011107, 0.996468673038768, 0.999957563017044, 0.9981045575725707, 0.9996441787507977, 0.9969296196880222, 0.997501421911873, 0.9954258011221805, 0.9930636222188952)
track911 <- c(0.9863580841197622, 0.9939020937759635, 0.9938203534725499, 0.9990858262246632, 0.9902704842266838, 0.9991729582754084, 0.9753479839059109, 0.9810148494683207, 0.9927704095679688, 0.9975618950158527, 0.9998109532766474, 0.995110782699034, 0.9892348212886898, 0.9986970666070508, 0.9972042785433014, 0.999762570596446, 0.9987223721110791)
track912 <- c(0.9948969547276757, 0.9977469182927108, 0.9961167998483591, 0.9969371852820949, 0.9996962998619479, 0.9999189501337534, 0.9976739915118102, 0.9972809063810563, 0.9905880100881991, 0.9965264252076861, 0.9925001926848395, 0.9999861102667122, 0.9934833176771917, 0.9948601017668844, 0.9860936857215199, 0.9616147363060171, 0.9939746571669165, 0.9920068757235571)
track913 <- c(0.9864307211948642, 0.969025503275257, 0.9842180356821799, 0.9997521669774054, 0.9795891995045712, 0.9822840626479493, 0.891588443732978, 0.982018019765698, 0.9992553902519418, 0.9886038156676266, 0.9994620327497651, 0.999249821864308)
track914 <- c(0.9982168961401477, 0.9979575083219842, 0.9957222402209768, 0.9985817272966689, 0.9926761567262194, 0.9879850317938774, 0.9821702550308583, 0.9958836203767104, 0.9974823646488561, 0.9980890466810384, 0.9981412013305904, 0.9995468473682085, 0.997627361090001, 0.9954500790667623, 0.9977818683718245, 0.9997297167917336)
track915 <- c(0.9901095257347111, 0.9939976519027514, 0.9877329326353829, 0.9911610816757895, 0.9921847072658195, 0.994180496261726, 0.9936638162468988, 0.9977868725332937, 0.9990431139828424, 0.9991647374184286, 0.9994163086258167, 0.9979000864682087, 0.9916663710359258, 0.9702534888529278, 0.9508661255068914, 0.9909676419645808, 0.9994393311074063)
track916 <- c(0.9999205049508751, 0.9997921194070918, 0.9730015587828132, 0.9983579010158141, 0.9910654570166318, 0.9979508691013547, 0.9951117242846751, 0.9991317066299958, 0.9951730050325899, 0.9940155696144529, 0.9968328053180837, 0.9998633058252365, 0.9970852905611655, 0.9998104090634582, 0.9999611896320421, 0.9997649707735635, 0.9992276455330613)
track917 <- c(0.998175737136561, 0.997290128064696, 0.9999812413870734, 0.9977482146336235, 0.990960378812019, 0.9996496055034362, 0.9995689419361625, 0.9996420231546785, 0.9952754271478476, 0.9932443922106483, 0.9999431793588243, 0.9957123042638382, 0.9962784540246203, 0.9985175782041487, 0.9999904954743852, 0.9994903407293919, 0.9891636999762675, 0.9967032515939632)
track918 <- c(0.9939099430267202, 0.9991303520397569, 0.9999904241579927, 0.9986912851166296, 0.9973379298567613, 0.9977303432544044, 0.9975542500209174, 0.9934808878365647, 0.9920908114636335, 0.9956676735958985, 0.9970773400292475, 0.9999309189028802, 0.9986230076796683, 0.9999817106765526, 0.9949520716266022, 0.9950470416377443, 0.9950470416377443, 0.9985014200646433)
track919 <- c(0.9831150236030313, 0.9985445357546904, 0.9997140705081705, 0.9976663960659257, 0.999599660790168, 0.9988788390959064, 0.9969809499919874, 0.9935637757667513, 0.995736137093247, 0.9994460784704662, 0.99834422461223, 0.9998236142664021, 0.9882951505403494, 0.9805186963904907, 0.9999672822903051, 0.9980172321406098, 0.9998013107226468, 0.9999779916040695)
track920 <- c(0.9990747715293147, 0.9974087960703283, 0.9972710016505294, 0.999069399291349, 0.9904285343314739, 0.9978907346014971, 0.9647974485584898, 0.9974180295983542, 0.999100780180258, 0.9943622008027027, 0.9985956675286426, 0.9994972499314064)
track921 <- c(0.9907856129549879, 0.9998174568127057, 0.997571648133443, 0.9984291185210317, 1.0, 0.9987973944606262, 0.9998194515345591, 0.9999978465918532, 0.9998991557680479, 0.9985159288574079, 0.998084584853055, 0.9957826646237575, 0.9992096076611297, 0.9988739583858797, 0.9997256926832415, 0.9997970336008052, 0.9968661475204258, 0.9959834225614874)
track922 <- c(0.9910566841800217, 0.9986364853822355, 0.9966533120405558, 0.9863979868144253, 0.9816931212984116, 0.9898994328062765, 0.997937855988066, 0.9935200871718022, 0.9839786915420266, 0.9863761883281785, 0.9998899339703049, 0.99869984282236, 0.9964254311043539, 0.9989617925747801, 0.9965177534860301, 0.9954915170634746, 0.9954806692698283, 0.999253633969099)
track923 <- c(0.9963320364585647, 0.9669786666816425, 0.9976898159389944, 0.9987796475093871, 0.9992097074525293, 0.9988996874146558, 0.9953103048463, 0.999509077177578, 0.9993516447476098, 0.997812949365718, 0.9996468715699497, 0.9996561641216868)
track924 <- c(0.9892609898835004, 0.9907417657267075, 0.9864903364854538, 0.9732265729101529, 0.9996326264685137, 0.999117031582434, 0.999867624425859, 0.9998994067375099, 0.9997833791553322, 0.9995149187701587, 0.999909386173566, 0.9998208109372447, 0.9999854518580155)
track925 <- c(0.9992769965456598, 0.9993757632100796, 0.9997647963681132, 0.9934879390082884, 0.9944904415074727, 0.9989729560289384, 0.993683388125877, 0.9989891429128692, 0.9918464942404261, 0.9995890452029889, 0.9981233372710612, 0.9992116659146483, 0.9996621652591536, 0.9991761770241937, 0.9967089699624191, 0.9904142035173767, 0.9917131278448749, 0.998462708805589)
track926 <- c(0.9981789120069212, 0.9998891046986856, 0.9884544978311798, 0.9904747914406974, 0.9972629384843361, 0.9987976930582643, 0.9962663377790733, 0.9928088994836453, 0.9993761915920759, 0.9942065414458435, 0.9997475489899308, 0.9959274548683832, 0.9944057087736619, 0.9979290807236694, 0.9979778087121822, 0.9978271519228592, 0.9969533406374492, 0.9959057093797593)
track927 <- c(0.9963154276965269, 0.9991447794159816, 0.9978045863583357, 0.9973063483956417, 0.9902822159287473, 0.9988503535901725, 0.9981824801388648, 1.0, 0.9902048543918722, 0.9998881624936616, 0.9895959496632156, 0.9875112612412774, 0.9809893632628441, 0.988491906819602, 0.9736031953539875, 0.9809801960268397, 0.9885366245775165)
track928 <- c(0.9975004103146878, 0.9993479503665595, 0.9966748237635535, 0.9989056372855984, 0.9951897364328276, 0.9985071307052041, 0.9997594702939637, 0.9985622379229592, 0.998284027648819, 0.9957365809076091, 0.992646053568355, 0.9860731218635201, 0.9952160584876205, 0.9995687055072933, 0.99895771007015, 0.9972969637186113, 0.9920569201358233, 0.9951783442979023)
track929 <- c(0.9986934248692407, 0.9965818924006032, 0.9988268357497518, 0.9957673715179873, 0.9986584720721641, 0.9954404491375682, 0.999754597665986, 0.994626726494682, 0.9976586967247089, 0.9962306575250264, 0.9901430617251672, 0.997696841796721)
track930 <- c(0.9892555091840641, 0.9886742420881501, 0.995132200119422, 0.9867687650962534, 0.995648614008967, 0.9947219090060014, 0.9680947347372231, 0.9983262911690991, 0.9938010825133669, 0.9979663283583334, 0.9939411566673556, 0.9991661290968586, 0.9981433201793877, 0.9957232637204193, 0.9990061473030483, 0.9981636950116372, 0.9994228217545634, 0.9996708546549183)
track931 <- c(0.995468814385117, 0.9988371329177439, 0.9959650694880864, 0.9990839115764479, 0.9990505042228446, 0.9831719597971769, 0.99386533716262, 0.999952023334576, 0.9983985221465754, 0.9991192817662587, 0.9985809208277532, 0.9994661899453907, 0.9984089294992805, 0.9914679010258002, 0.9764302244262738, 0.9813328336474577)
track932 <- c(0.9821131785807955, 0.9996455786142973, 0.9995060982709189, 0.9837715965106681, 0.9817559906332224, 0.9979544938551242, 0.9968143797316791, 0.9996046491571654, 0.9963402857052372, 0.9690163060457394, 0.969546663616228, 0.9951127999620061, 0.9979257719336893, 0.9937858184931639, 0.9977297231199068, 0.9664913664010965, 0.992114505645054, 0.999361970129891)
track933 <- c(0.9938288898844855, 0.9955323134690388, 0.9894401363923607, 0.9986882551226637, 0.9960974550842363, 0.9945879296144627, 0.9921732373140124, 0.9991058720272585, 0.9843255190459003, 0.9839934763518188, 0.9972817204030161, 0.9717709506026383)
track934 <- c(0.998004428235587, 0.9973410265811576, 0.9794272040729839, 0.9985462652933077, 0.9989233043939665, 0.9987967649336261, 0.9983019304600382, 0.9993491935688333, 0.9973462280765457, 0.9854585898868442, 0.9858452189408238, 0.9962365558460112, 0.9994309419862156, 0.9991470061076065, 0.9993764327240101)
track935 <- c(0.9836186574576888, 0.9291184131413556, 0.9973863044663978, 0.9978062963329116, 0.9982432227745139, 0.9992082450288856, 0.9974854331352767, 0.9996435885603183, 0.994407823308204, 0.9985949425447116, 0.9987010737330703, 0.9998465836159938, 0.9931901402136332)
track936 <- c(0.9999970469058491, 0.99936708048282, 0.9961575104575574, 0.998694020467954, 0.9987654992130831, 0.9970660242984648, 0.9996593406557205, 0.9996352516005124, 0.9970501274635901, 0.9958367720999306, 0.9924028428349624, 0.9973556094437268, 0.9988222445131234, 0.9989737212798233, 0.9997752829139634, 0.9957264365421843, 0.9957528778938193, 0.9994116581592961)
track937 <- c(0.9964715072978475, 0.9919155930983997, 0.9921644429939861, 0.9858211669175738, 0.9759024282289608, 0.9970610987269289, 0.999012232139382, 0.9958530968148223, 0.9969676880980266, 0.9987071032624619, 0.9985951486415974, 0.9963530097863663, 0.9934023761065855, 0.9943422953714484, 0.9969499681331785, 0.9701318791106713, 0.9967845239509194, 0.9966488299359343)
track938 <- c(0.9919043941581239, 0.9965010019749407, 0.9985335622028559, 0.9971595588153868, 0.9946898146374636, 0.996649894630857, 0.9938457185999006, 0.9999818132921083, 0.9914933211789344, 0.9919850673969043, 0.9926684074641635, 0.9897811028160896, 0.9996979910024636, 0.9994231721976621, 0.9987268663608015, 0.9995896858218669, 0.991746912063765, 0.9803214982394567)
track939 <- c(0.9924922563571266, 0.998070202150602, 0.9975442391115374, 0.9949692586432041, 0.9973554855963446, 0.972661214604364, 0.9980495202323331, 0.999725033210255, 0.9983215353308892, 0.997265439647039, 0.9993440118313561, 0.9954471876732371, 0.996331114378212)
track940 <- c(0.9940314791368642, 0.9915431674392559, 0.9912671815474976, 0.9966007452703187, 0.9962021755655038, 0.9980338589755947, 0.9870135537142414, 0.9994200179170355, 0.9969738101704679, 0.9992523031864768)
track941 <- c(0.9976254850073522, 0.9927981379988333, 0.9857143158873592, 0.9985381959634709, 0.9954938219870834, 0.9990128438349657, 0.9989354027516805, 0.9875061182112049, 0.9907541414149768, 0.9914992690158116, 0.998871442436965, 0.9913484842480899, 0.97968819182495)
track942 <- c(0.9877514086508387, 0.988498265673182, 0.998206863883652, 0.9999061521943626, 0.9912085215119075, 0.9946226027343905, 0.9913316930455723, 0.9883984588173312, 0.996593248498475, 0.9968848077602194, 0.9944795984473983, 0.9997803699591357, 0.9897305003799701, 0.9949969486231982, 0.9952822669651924, 0.9928836953742646, 0.9968082144507103, 0.991919887867589)
track943 <- c(0.9970823632009089, 0.9994596257539266, 0.9972345498332824, 0.9987853707897766, 0.9952006991180636, 0.9941155298113862, 0.9867105462336521, 0.9959571380547438, 0.9991554457484587, 0.9972567825319412, 0.9992903830081664, 0.9973715367273, 0.9973721321717637, 0.9986916526221468, 0.9970847739916447, 0.99447738459625, 0.9960554357051574, 0.9958013458778813)
track944 <- c(0.99810879757844, 0.9996160914188942, 0.9988161822435179, 0.9985624766663824, 0.9994971609800216, 0.99292374936132, 0.9965826083063283, 0.9955204270489572, 0.9953063820519117, 0.9991412543024636, 0.9993209624732193, 0.9992558786320942, 0.9978359286740952, 0.9985550409678824, 0.996131290745653, 0.9977715533927859, 0.9995536773054814, 0.9960406468040592)
track945 <- c(0.9967700414614099, 0.9998880705201316, 0.9964769601439567, 0.9941744150735988, 0.9994402499706002, 0.9979406310656217, 0.9954134674661541, 0.9972680252814414, 0.9977840162765975, 0.9952391774279012, 0.9970593959869306, 0.9982987421259905, 0.994496688520241, 0.9991051846897179, 0.999912214356993, 0.9941537540419552, 0.9968857768485453, 0.9963710727665321)
track946 <- c(0.9980056295237216, 0.9984769408178479, 0.9997354908509222, 0.997696560930236, 0.9989940327710766, 0.9873421523371317, 0.9826053404395549, 0.9946927169915721, 0.9996651036766869, 0.9963345088567033)
track947 <- c(0.9976091858596955, 0.9990500700160663, 0.9999989869312798, 0.9987940070793229, 0.9999929479335443, 0.9981767065347851, 0.9991068560435945, 0.9964033052396177, 0.9961094894501257, 0.9949705100575805, 0.9893076847453062, 0.9993308851650203, 0.9994502492940149, 0.9970104392793125, 0.9974626938682111, 0.9950228736888194, 1.0, 0.9976286315703274)
track948 <- c(0.9960947332513446, 0.9969851947022548, 0.9981057781840862, 0.9985118397895697, 0.9998730016689149, 0.999991427568393, 0.9985027615464337, 0.9856717483928606, 0.9999872375228294, 0.998435869623804, 0.9994051392825697, 0.9982877710214632, 0.9895710093558991, 1.0, 0.9983326673581064, 0.9924448949808262, 0.9979101558625322, 0.9931481779461508)
track949 <- c(0.996384974122079, 0.996687773146125, 0.9988757245521483, 0.9995834192283727, 0.997706603893596, 0.9985578059444791, 0.9963114577051905, 0.9995686953365969, 0.9985658227076655, 0.9989804171219667, 0.9997248892405451, 0.9988548337338385, 0.9990090812523016, 0.9998755359532359, 0.9987162396692465, 0.9992010377020994, 0.9999118841796157, 0.9981200235415295)
track950 <- c(0.9835937324268352, 0.9924385446370225, 0.9980876413740783, 0.9979094851879504, 0.9981230411392443, 0.9866303088034313, 0.9869696675278828, 0.9964289455700174, 0.9940253925292734, 0.9980114988841218, 0.9999529349824593, 0.9993505228672022, 0.9877208583405908)
track951 <- c(0.9827955870436639, 0.9945306824453741, 0.9999428950379344, 0.999994781997632, 0.9941333410458701, 0.9991760004821729, 0.9835423905913186, 0.9878856281237788, 0.9891505983956513, 0.9960906897176003, 0.9822000136507756, 0.9705866988503002, 0.9790510736635868, 0.9839562234405086)
track952 <- c(0.9878400395349948, 0.9665398254664144, 0.9767343131570151, 0.9984602746623348, 0.9999290250821504, 0.9971133140977232, 0.9783164742360908, 0.9988628973634154, 0.9983482356801446, 0.9968878264369863, 0.9957351468519637, 0.9988963085166997, 0.9941348255042799, 0.9951563877274848, 0.9993493035547211)
track953 <- c(0.9925428809955842, 0.9978466027963123, 0.9985778885357466, 0.9996245017527855, 0.9968724430030492, 0.9970347472936446, 0.9928817573352537, 0.9970081176461946, 0.9975701128249798, 0.9986451836493682, 0.998081925456258, 0.9997257896093175, 0.999841971021867, 0.9998745882574789, 0.9993731517208078, 0.9955717784156141, 1.0, 0.9986723986661065)
track954 <- c(0.9999817307386181, 0.9991352069074345, 0.9963526021510055, 0.9964601326779947, 0.9976742290560804, 0.9972074143546881, 0.989989044377366, 0.9939882804941498, 0.9960314274966149, 0.9972751372770888, 0.9967799584895979, 0.9993790074698584, 0.9991626873632083, 0.9991367497086453, 0.9990679411639096, 0.991838565974514, 0.9886759660305774, 0.9968124820375729)
track955 <- c(0.9964475828546963, 0.996939631077465, 0.9997171032111574, 0.9979013915181028, 0.9935206439269597, 0.9843419092662814, 0.9842296504415322, 0.9982593878066585, 0.9984975201921362, 0.9894459296658459, 0.9761903570854766, 0.9863608150457466, 0.999504874074383, 0.9961797723046909, 0.946920430856917, 0.9787180607113356, 0.9756810537513766, 0.9906684513994701)
track956 <- c(0.9989626504587767, 0.9963580685939719, 0.9988744555704682, 0.9992643946005363, 0.9932242707044542, 0.9952752970478295, 0.9969259240533807, 0.9985981728232052, 0.9968256546882648)
track957 <- c(0.9999950596159695, 0.9988995746346413, 0.992287165030269, 0.9991758093807545, 0.9923153890392239, 0.9967552249610712, 0.9953828787686495, 0.9982189382511767, 0.9979083915583736, 0.9999898531731248, 0.9993597326615474, 0.9848386548545399, 0.9970348605832281, 0.9976660933426259, 0.9948219911860671, 0.9953911814049912, 0.9987135055574491, 0.9866293758239735)
track958 <- c(0.9922441996135577, 0.9955520821793401, 0.9936972612137303, 0.9953624298528326, 0.9896570515173044, 0.9981902558388565, 0.9996422312817071, 0.9999563573416508, 0.9966130944761908, 0.9986376437033953, 0.9999934151906891, 0.9983571451310524, 0.9955756988270954, 0.994726921801228, 0.9953006573047217, 0.9985019219120906, 0.9899685968034289, 0.9902710179108773)
track959 <- c(0.9992427107404122, 0.9959109602889561, 0.9944051070671818, 0.9923748764616902, 0.9626171486859352, 0.9876612656858762, 0.9976775734960632, 0.9935281717716861, 0.9935523735236841, 0.972661214604364, 0.9980495202323331, 0.999725033210255, 0.9983215353308892, 0.997265439647039, 0.9993440118313561, 0.9954471876732371, 0.996331114378212)
track960 <- c(0.9995558419762832, 0.9988339984417374, 0.9969027984282719, 0.9983913321174072, 0.996609392387512, 0.9924910670701811, 0.9998861163040745, 0.9986704856551244, 0.9979613134448285, 0.9887043732239177, 0.9933443514531567, 0.9937988126972696, 0.9976487015207757, 0.9961716327747393, 0.9974866799372156, 0.9971935493863606, 0.9985051453913549, 0.9965385129115796)
track961 <- c(0.9956337225358632, 0.9989544867968121, 0.9988844373086387, 0.9973788037361198, 0.9911372914740352, 0.9868460030116954, 0.9968577875076997, 0.998111176602585, 0.9938067623777328, 0.9942200042178017, 0.9993428226652113, 0.9974682868972131, 0.9954251113141547, 0.9949191976929371, 0.998529899337913)
track962 <- c(0.9968425638450495, 0.9988802155297879, 0.9980937683471973, 0.9996592808966576, 0.9971418557386168, 0.9993595006316653, 0.9974694975556568, 0.9973863044663978, 0.9978062963329116, 0.9982432227745139, 0.9992082450288856, 0.9974854331352767, 0.9996435885603183, 0.994407823308204, 0.9985949425447116, 0.9987010737330703, 0.9998465836159938, 0.9931901402136332)
track963 <- c(0.9967700283623164, 0.9995098509725255, 0.9959871358135586, 0.9960335873759767, 0.9945292582003608, 0.9980229404740084, 0.9994864010328793, 0.9989370407438134, 0.9999380691613595, 0.9996644195938368, 0.996780358218003, 0.9958879866631961, 0.99940251306996, 0.9982414596541612, 0.9975861455837446, 0.9956391594719416)
track964 <- c(0.9811401064436059, 0.9980554254366579, 0.99569031794943, 0.9998046853818147, 0.977258219602651, 0.9818481782619167, 0.996085342913527, 0.9985554566676274, 0.9997140891359205, 0.9962691090812491, 0.9982902635752618, 0.9998874958043934, 0.9984897925853014, 0.9927199317423068)
track965 <- c(0.9922963154790968, 0.9974365022193645, 0.9964179219067447, 0.9940267521503944, 0.9936667736190898, 0.9982859445981367, 0.9990528047546301, 0.9988144860187524, 0.9990917116856696, 0.9953677131808497, 0.989324567199325, 0.9982289762140344, 0.9984531119256319, 0.9999918410594961, 0.9990820241237423, 0.9989566612792066, 0.9996233172398025, 0.9940141931102074)
track966 <- c(0.8918128067386901, 0.9981688949193425, 0.9999721408430462, 0.9975839394566689, 0.9955889085016981, 0.9989942075593952, 0.9995019759991173, 0.9991031176811016, 0.9991308690851003, 0.9991451030636103, 0.995609410297446, 0.9977626805500608, 0.9977718783264725, 0.9988348624775423)
track967 <- c(0.9889090206614677, 0.9954842720520755, 0.9977998156774548, 0.9968528475946687, 0.99928738184643, 0.9954740713833687, 0.9975490375885697, 0.9987495468926746, 0.9953406605714573, 0.9998934708282811, 0.9995988012379583)
track968 <- c(0.9957783859985068, 0.9983049955468156, 0.9988426643286891, 0.9997028681434138, 0.9859485882986391, 0.9782944138426849, 0.9937434734508159, 0.9888440819995008, 0.9997892873926529, 0.9980341426513315, 0.996775501071367, 0.9989534986346509)
track969 <- c(0.9955442147566086, 0.9906490751627721, 0.9855647397185112, 0.9878253638412497, 0.9936996022512966, 0.9940116783309647, 0.9986305183034098, 0.9965437992097718, 0.9919556028422509, 0.9913319750427256, 0.9997086069329448, 0.9890471330199464, 0.9882878976985208, 0.9856348172206915, 0.9983993965921072, 0.9995507147727956, 0.9929689516258674, 0.985852527564795)
track970 <- c(0.9894859760563698, 0.9941695291327401, 0.9970382682979768, 0.9985206517314662, 0.9991956801781321, 0.9990849771753589, 0.9999337928760187, 0.9999089447331446, 0.991860349730469, 0.9952449289157249, 0.9987575731139483, 0.9975429270876942, 0.9984162686392201, 0.9969750404088408, 0.9995533662969319, 0.9997364755102616, 0.9941411134589146, 0.9963339489513369)
track971 <- c(0.9780131916750288, 0.9967264572872844, 0.9935419820816166, 0.9967461535754344, 0.9984716249006308, 0.9987965391958095, 0.9969677304827874, 0.9950041816881017, 0.9988880917818516, 0.9976460835844009, 0.9976798007468411, 0.9825685466773859, 0.9961271148304872, 0.9943616904737137, 0.9716867710427856)
track972 <- c(0.9979403241520902, 0.9930781372906864, 0.9749485825823586, 0.9956353948596793, 0.9950612720890939, 0.9983721294888737, 0.9970367184876594, 0.998695745919884, 0.9998844651621533, 0.9961054328695889, 0.9976525972910012, 0.9986011928276556, 0.9998129031627073, 0.999752920517081, 0.9984105402550156, 0.998172719604838, 0.998172719604838, 0.9983308244425417)
track973 <- c(0.9978364493574389, 0.9993514536116812, 0.9982639861046956, 0.9943471787886445, 0.9953274827538751, 0.9988325667039777, 0.9980752562849597, 0.9975198499809981, 0.9972675654296461, 0.9984174059671427, 0.9988839087098516, 0.998711561360985, 0.99490964943718, 0.9985433614797454)
track974 <- c(0.9994439732608214, 0.9939196436285198, 0.9935488560402641, 0.9975238685541772, 0.9978387752543515, 0.9983740438512326, 0.9990680970542694, 0.9981461871917678, 0.9979918126747156, 0.9947950588789924, 0.9997416772487009, 0.993956405083113, 0.9873188558172183, 0.9857929235859743, 0.9989643476620272, 0.9962553304141464, 0.9998133216468799, 0.9984125037903868)
track975 <- c(0.9926913574594481, 0.9973298047150709, 0.9978785628705478, 0.9985505116362089, 0.9969494566806864, 0.9965001991064528, 0.9992613594093683, 0.9986533849575083, 0.9983613521933006, 0.9994708755635658, 0.9998951851273993, 0.997089470862241, 0.9985745797999751, 0.9954834959115789)
track976 <- c(0.9989808269064508, 0.9986549454189163, 0.9957514919083407, 0.9986701705803697, 0.9957211613063434, 0.9960185661683273, 0.9954177513222543, 0.9999349302745005, 0.9988505310347542, 0.9984235475146851, 0.9988413781299101, 0.9956636564583486, 0.9925967574380775, 0.997433164357916, 0.9991373397468613, 0.9993305000905145, 0.9978017227041693, 0.9983688665811066)
track977 <- c(0.9962328255189785, 0.9989656916079231, 0.998919462715845, 0.9995856488092889, 0.9987973849918228, 0.9980357368243274, 0.9993680385957812, 0.9960233072369366, 0.9942395605414348, 0.9981938257489004, 0.9951132615711631, 0.9952508549016574, 0.9997446264882278, 0.9993439688869349, 0.9983327317878808, 0.9998870749687895, 0.9990391760998266, 0.9970033888080796)
track978 <- c(0.9852606382175205, 0.9938320842558953, 0.9958848261729314, 0.9912546356107588, 0.9526767800764918, 0.9922075703123258, 0.99753657812643, 0.9960691065895195, 0.9948191640189052, 0.9995346375231906, 0.9982861866401052, 0.994386137348378, 0.9859816916432204, 0.9873599812027035, 0.9977556419876662, 0.9947615427868359, 0.9860240838742547, 0.9897871824276103)
track979 <- c(0.9974813403765975, 0.9985205528611797, 0.9991801861518297, 0.999823225871331, 0.9911848951100041, 0.9972846748536869, 0.9922251330957799, 0.9959731392408134, 0.9955604611612694, 0.993670346359349, 0.9985362026180207, 0.997337710043642, 0.9976552446853706, 0.9938520520569326, 0.9985973986486217, 0.9849367394231835, 0.9877934876894461, 0.9922482434056966)
track980 <- c(0.9994082495552024, 0.9983562593356796, 0.9986083166892971, 0.9960486412871131, 0.9989385630140591, 0.9988286196079702, 0.9990981039120392, 0.9995489959095684, 0.9928819474829258, 0.9992230192933813, 0.9927692941722465, 0.9995012046042417, 0.995022954292372, 0.9970425503590056, 0.9841207746738939, 0.9803235626650533, 0.9973313666926716, 0.9956864960224635)
track981 <- c(0.9977050735736411, 0.9849343712224843, 0.9933010820834248, 0.9984575648812742, 0.9925793975628687, 0.997255820521393, 1.0, 1.0, 1.0, 1.0, 1.0, 0.9980166982646671, 0.9894650197948766, 0.9907300946887402, 0.9876702323618382, 0.9938609019665593, 0.9973738847868664, 0.9973738847868664)
track982 <- c(0.9846810519364749, 0.9633276578674245, 0.997297660531123, 0.9987969542958065, 0.9965018836760559, 0.99966785974675, 0.9986302158432809, 0.9988954696417692, 0.9980229129538329, 0.9955436285491716, 0.9982527053661019, 0.9994015905003149, 0.9990235102948516, 0.9988314209297188, 0.9963809009901727, 0.9998776185167166, 0.9965386829182632, 0.9975863490686669)
track983 <- c(0.9969165327258136, 0.9999872616992345, 0.9964920909213157, 0.9998851820730145, 0.9924109409386379, 0.9956812823020024, 0.9944019978110319, 0.9999706148306214, 0.9958548890378478, 0.9971062062668652, 0.9912566350076442, 0.9886014752212273, 0.9873326910228878, 0.9962267545332788, 0.9982321099764188, 0.9977264009851166, 0.9936916917538228, 0.9959588883092615)
track984 <- c(0.9822603507950451, 0.9998351615908448, 0.9752008450866833, 0.9803713183413271, 0.9998232292642184, 0.9810556639412478, 0.9923395761345485, 0.9996456390095568, 0.9980143627156898, 0.9785153166591319, 0.9819687499342519, 0.9944301894830534, 0.9964649532143932, 0.9656090338617519, 0.9547971141134617, 0.9917907752897624, 0.9843199632526104, 0.9817124137292143)
track985 <- c(0.9945145226013269, 0.9868978510649813, 0.9981555108446317, 0.9877089210102303, 0.9976553314870246, 0.9969310775945279, 0.9978712237034353, 0.99510186324294, 0.9966082061877305, 0.998522675015707, 0.9988819297764019, 0.998034330383511, 0.9974112648019029, 0.9908098203122655, 0.9980962750047148, 0.9891827658837958, 0.9746847188825565, 0.9670591257398383)
track986 <- c(0.9949222971095283, 0.990782403986177, 0.9906461544408209, 0.998065140127521, 0.9977938159457039, 0.9795411272495798, 0.9884087945544568, 0.9945703636177123, 0.9979104915143627, 0.9855021717435039, 0.9868170463563551, 0.9971203211713474, 0.9935289805355967, 0.9780735951209601, 0.9971424896957837, 0.9950244015084095, 0.988853151624785, 0.998931703135276)
track987 <- c(0.9947923701535282, 0.9916485519728742, 0.9970811445566891, 0.9998403889607853, 0.9985839470597341, 0.9702563360558691, 0.9977945574794752, 0.9883146009366298, 0.9997935834670759, 0.9946565371997385, 0.9973578383197941, 0.9971521734540718, 0.999736457582388)
track988 <- c(0.9905856303981754, 0.9857351315358043, 0.9991586861785486, 0.9980420428162919, 0.9980408121486254, 0.9897816207870247, 0.9984380624617808, 0.9954205961395307, 0.9986422933751843, 0.999244914411624, 0.9969989433729542, 0.9991841953660084, 0.9985852894176827, 0.9999673112506613, 0.9980806805132392, 0.995336685209893, 0.9986716641083271, 0.9986716641083271)
track989 <- c(0.9903880145966101, 0.9946552400909436, 0.987872821034204, 0.9992126367284869, 0.9967399303208663, 0.9962834720293199, 0.9994505611852109, 0.9997667478417521, 0.9983800706319922, 0.9969998385941529, 0.993786677588289, 0.9963751175168024)
track990 <- c(0.9955114242875732, 0.9981698387875709, 0.9930377623819826, 0.999603532035293, 0.9957901941158509, 0.992266193629822, 0.9957493322400207, 0.9993752606721831, 0.9976771840634048, 0.9972386591931405, 0.9979203857618303, 0.9996950330504595, 0.9933315568369704, 0.9964124676663766, 0.9992788331126274, 0.9999406978892501, 0.9902166884120843, 0.9899307409066921)
track991 <- c(0.9994918798221846, 0.9979627059488017, 0.9872577518487113, 0.9949645250351634, 0.9988325844040289, 0.9962384755973173, 0.995169176334787, 0.9996808833058375, 0.9934986466285279, 0.9970487426402519, 0.9972830033569166, 0.9983151509361299, 0.9955658818154574)
track992 <- c(0.9974921784321877, 0.9960694420953772, 0.9930356131852828, 0.9982959098358493, 0.9894124492509876, 0.9943986384193052, 0.9993476132820815, 0.9945248792894376, 0.9993773462531447, 0.9837455432810159, 0.9898890012066747, 0.9964488375185676, 0.979135102445801, 0.9985124188529968, 0.9959504469335198, 0.9935645463493378, 0.9928140232911178, 0.988717722013723)
track993 <- c(0.9998544678682909, 0.9917309815668199, 0.9992372451321959, 0.99993337164465, 0.9963543855310313, 0.9976556897298697, 0.9869616203335944, 0.99845679481856, 0.9992018764003536, 0.9980762832543939, 0.9999591894143044, 0.999565874868147, 0.9954746897061373, 0.9933438055203428, 0.999387159375833, 0.9886941626047195, 0.9977796925428956, 0.9989652425402803)
track994 <- c(0.9985342118203849, 0.992145306834396, 0.998636934657143, 0.9965752005264332, 0.9967581381209177, 0.9976660965616478, 0.9999419511631589, 0.9990338591024527, 0.9946651328936729, 0.9995866961933597, 0.9880199332148489, 0.9653897857057688, 0.990877502142949, 0.9992936432848636, 0.9976864960616532, 0.998237454604918, 0.9934956534686432, 0.989867830083652)
track995 <- c(0.9905473278097555, 0.9962381434760833, 0.987094754152278, 0.9861854384006407, 0.9986195312425108, 0.9556226096395144, 0.9963269165681645, 0.9997612318246041, 0.9885825206360599, 0.9848663165095404, 0.9211876641514702, 0.9785379639375741, 0.9991503729699429, 0.9995000382126438, 0.9855498901213033, 0.9880110452486759)
track996 <- c(0.998800824864768, 0.9973246860751499, 0.998801118936745, 0.9991286974329503, 0.9963854565465414, 0.9987693132736667, 0.998411244193294, 0.9966111001206645, 0.9810148494683207, 0.9927704095679688, 0.9975618950158527, 0.9998109532766474, 0.995110782699034, 0.9892348212886898, 0.9986970666070508, 0.9972042785433014, 0.999762570596446, 0.9987223721110791)
track997 <- c(0.997268068093905, 0.9953852050220997, 0.9950256242679474, 0.9971216633373827, 0.9945178173307962, 0.9831642690823339, 0.9948719904003088, 0.9972948332992553, 0.9836723503147997, 0.9926035129920098, 0.9989631378612978, 0.9993358313752488, 0.9990046173159808, 0.9980433345542747, 0.9992532874724277, 0.9997045198680452, 0.9952735479000079, 0.9883830782076126)
track998 <- c(0.9734008777067301, 0.9881510018817454, 0.9932282583533437, 0.9932860998686069, 0.9936051387236929, 0.9988286205344926, 0.99612326217152, 0.9951141656197042, 0.999387273566275, 0.9904957699067322, 0.9998472789887053, 0.9992513754248643, 0.9890126139816152, 0.9925890827743051, 0.9994179925013434, 0.9903649358051041, 0.9966228691971865, 0.9958781474832643)
track999 <- c(0.9913709813532839, 0.9951157615960946, 0.9910989777219615, 0.9967264572872844, 0.9935419820816166, 0.9967461535754344, 0.9984716249006308, 0.9987965391958095, 0.9969677304827874, 0.9950041816881017, 0.9988880917818516, 0.9976460835844009, 0.9976798007468411, 0.9825685466773859, 0.9961271148304872, 0.9943616904737137, 0.9716867710427856)
track1000 <- c(0.9981224416113396, 0.9998783248457698, 0.9986296113060673, 0.9981943776741249, 0.9971065760218984, 0.9994853871364565, 0.9999965950496751, 0.9989258044168763, 0.9889181201949092, 0.994783183986272, 0.9968452287173988, 0.9987165199229149, 0.9999847955566984, 0.9997145577995378, 0.9873484234308076, 0.9929214234814724, 0.99106250918768, 0.9969294598985043)
track1001 <- c(0.9944425219066273, 0.9976260594028244, 0.9958846232116054, 0.9977487365414878, 0.9947692401101706, 0.9983005202367752, 0.9996261202480321, 1.0, 0.9963897966378595, 0.9963897966378595, 1.0, 0.9994070337104995, 0.9994070337104995, 0.9984170210496263)
track1002 <- c(0.9870591630215055, 0.9981211090729315, 0.9898424570697445, 0.9982863834332277, 0.9979056394459349, 0.9911625288159089, 0.9954045534495062, 0.9988463204359039, 0.9959853345196721, 0.998611573141952, 0.9969231499727205, 0.9965473389639151, 0.9817326202929189, 0.989167769394045, 0.9957999248217188, 0.9941279209361221, 0.9866060064997295, 0.9993328852093282)
track1003 <- c(0.9826137869733966, 0.998910262605315, 0.9989757710246185, 0.9929941835026612, 0.9916218786732411, 0.9879867867563666, 0.98021974045405, 0.9904063635135492, 0.996625505869336, 0.998339546914866, 0.9919252660311672, 0.9947932547477343, 0.9910525011015547, 0.9902807162608159, 0.9974324223687311, 0.9897359233864168, 0.9972091985538447, 0.9960453241859125)
track1004 <- c(0.996970254908078, 0.991963063225424, 0.9975860200216006, 0.9998314468584892, 0.9978799747856646, 0.9970393406512394, 0.996456462781152, 0.9991572065865053, 0.9945993300792264, 0.9932836500702048, 0.9983605642080184, 0.9987868867163949, 0.9955041753998871, 0.9909018539425637, 0.9900556749403147, 0.9546681268119004)
track1005 <- c(0.9867745234757253, 0.997471618447513, 0.9998753337995626, 0.9984366088986896, 0.9991489989184099, 0.9999401019356714, 0.9949218411252977, 0.9924800953055676, 0.9996356081011757, 0.9931494455410743, 0.9867533165120566, 0.9966199226269924, 0.9951212499849381, 0.97448069706372, 0.9987909129307548, 0.9875093957792239, 0.998194393484359, 0.9993881167147595)
track1006 <- c(0.9993922662446482, 0.986412985603053, 0.9853429580623159, 0.9891850648688142, 0.9952319856305817, 0.9963919468616989, 0.9941681277204172, 0.9959964279464165, 0.988377393806865, 0.9975547279359707, 0.9649836589083611, 0.9984797818463544, 0.9991780715933103, 0.9938661046454091)
track1007 <- c(0.9980396328741425, 0.9999986939367318, 0.9900932976287435, 0.9950083229399254, 0.9998083606538841, 0.9971706657919176, 0.9975973170540076, 0.9996731212411932, 0.9979487006349582, 0.9978622437791332, 0.9991531086778263, 0.9978338728897431, 0.999951642264925, 0.9971532357162032)
track1008 <- c(0.9977904154743741, 0.9969653328754264, 0.9868059371634587, 0.988054229818438, 0.9877711357945685, 0.9972134575368482, 0.9995446877442498, 0.9993872559325009, 0.9869143875607984, 0.9683453448828311, 0.9886057972932751, 0.99891250351543, 0.9992819068041913, 0.9994083973481966, 0.9942900870716513, 0.9955630936478538, 0.9933679368245916, 0.9858102870053078)
track1009 <- c(0.9921050770926767, 0.9947111301582421, 0.9922940281637971, 0.9799475852029329, 0.997650962980735, 0.9924658209861827, 0.9961293105269248, 0.9685066946947771, 0.9923507923794186, 0.9993793864001598, 0.9955304875988749, 0.9932196502822371, 0.9967078593035654, 0.9988406740060841, 0.9972773751327583, 0.9983582678988453, 0.9992840746613377)
track1010 <- c(0.9995593750228755, 0.997261316785955, 0.9999892494174356, 0.9987736680875493, 0.997201787293519, 0.9986897252150929, 0.9979838830917412, 0.9962524026862403, 0.9985961378927606, 0.9957294394587081, 0.9983718112569422, 0.9984217038143781, 0.9939319167713576, 0.9871764322216611, 0.9989678420941647, 1.0)
track1011 <- c(0.9932230943583883, 0.9964856835673934, 0.9819096290555768, 0.9989084297729159, 0.9789176106269359, 0.9955331123321189, 0.9780345767009244, 0.9377492830651709, 0.964131915970278, 0.9986881053992533, 0.9977916708683733, 0.9752739980934922, 0.9868866522029531, 0.9964110009545979, 0.9977864396074422, 0.9996941622915266, 0.9994886931678704)
track1012 <- c(0.9933574046693727, 0.9903582528412821, 0.9981552383735206, 0.9985050350125543, 0.9950223770720182, 0.9955568681781548, 0.9861700133761581, 0.997116161698556, 0.9900357484211881, 0.9932832264738991, 0.9990750873150759, 0.9546816878916269, 0.9833446792442979, 0.9969621707752817, 0.9934898256969747, 0.996577610373631, 0.9997470777801123, 0.9881476301011461)
track1013 <- c(0.9991482183868142, 0.9977888985733632, 0.9949752046122808, 0.9903294143169223, 0.9918746946780624, 0.9771626206401062, 0.9928675870505616, 0.9940075168779717, 0.9946157766921978, 0.9983911060765873, 0.9997867634796301, 0.999647656339679, 0.965886354600323)
track1014 <- c(0.9972801928171955, 0.995646717647052, 0.9977255629699593, 0.9986385215406636, 0.9983717609265247, 0.9996976410214592, 0.9966424764983701, 0.9982709325672999, 0.9982709325672999, 0.985696340530545, 0.999603129322597, 0.9939827016111822, 0.9911898114633259, 0.980226792853595, 0.9911752704722961, 0.9914653227470136)
track1015 <- c(0.9974989281014719, 0.9934704674451138, 0.9958416253414816, 0.9998630370707751)
track1016 <- c(0.9979864043039492, 0.9928484748112414, 0.9913862686471915, 0.9991002701740027, 0.9609722995258664, 0.9989592543620969, 0.9936317198735648, 0.9985408215338105, 1.0, 0.998317774293854, 0.9979363655205381, 0.9998181483295118, 0.9992528895656911, 0.9952628637606173, 0.9971050733804934)
track1017 <- c(0.9898623970828853, 0.9982728673949316, 0.9982728673949316, 0.9958362572444552, 0.9875605152255602, 0.9882769766484478, 0.9948833975624294, 0.9984463403923812, 0.9982601221910394, 0.997897958576898, 0.9989355299469984, 0.9888040014838215, 0.9957822364776784, 0.9982634787834133, 0.9987963121653463, 0.9986003420955708, 0.9986003420955708, 0.9993385079368325)
track1018 <- c(0.9706620480630503, 0.99945057112118)
track1019 <- c(0.9998038359111795, 0.9953169782237973, 0.9987076201506173, 0.9985029385775929, 0.9904498604323211, 0.9940723593969685, 0.9993819308809371, 0.9989904045370732, 0.9999980853758461, 0.9960541240421313, 0.9997225597543262, 0.9941416691021411, 0.9985214619080436, 0.9990651922496134, 0.9929932986451175, 0.9979644791834046, 0.9935785553350553, 0.9853109578331217)
track1020 <- c(0.994855782752557, 0.9978242115824679, 0.9939624560082122, 0.9983900295333759, 0.9951855443866371, 0.999168682439853, 0.9968028999407244, 0.9882906445757577, 0.9998003269783953, 0.9799286011484543, 0.9977247130143958, 0.9911381432001523, 0.983510761519886, 0.9981288029869085, 0.9973917214474056, 0.999811908254531, 0.9918673319707313, 0.9787492225157248)
track1021 <- c(0.9958309098083837, 0.9948339014844152, 0.9984167090443424, 0.9988234328044635, 0.9980963822009832, 0.9913294175173467, 0.9882258582918404, 0.9899738010984438, 0.9967439660379435, 0.9975171209056148, 0.9978448123549722, 0.9937207149124634, 0.9920910738195412, 0.9953235192423423, 0.9987101517919701, 0.9974169715925677, 0.9974169715925677, 0.9925943101143037)
track1022 <- c(0.9995772014242911, 0.9936185505163676, 0.9960216214202219, 0.9923427642263336, 0.998417785348227, 0.996782255977205, 1.0, 1.0, 1.0, 0.9931465980031398, 0.9931465980031398, 0.9976892296027384, 0.9975663733909209, 0.9944484830191594, 0.9997852400149722, 0.9970880374115674, 0.9946389778437411, 0.9963670674074865)
track1023 <- c(0.9966830438574001, 0.9999468414273844, 0.997872035638486, 0.9980968209580686, 0.9988503101166, 0.9943366759402613, 0.9934374517016323, 0.9968736823660416, 0.995581462394615, 0.9973762614399947, 0.9997661438094655, 0.9981978370685509, 0.9998638152348995, 0.9965987289200218, 0.9958532822735481, 0.9953679988798899, 0.992959618317556, 0.9753618025469201)
track1024 <- c(0.9774479030387979, 0.9498065767407651, 0.9992940747862221, 0.9989503059055495, 0.979786938779311, 0.9970203000016286, 0.9991279957954431, 0.9975162506377393, 0.9984191707216368, 0.994050201038906, 0.9985416700243476, 0.9980870786801832, 0.9998999376228688, 0.9995588312242502, 0.9987968543810956, 0.9990613085484836)
track1025 <- c(0.9893534207308164, 0.9920661492553098, 0.999350855351597, 0.9999427180951633, 0.9991759689614278, 0.9996367614478314, 0.9975299178051044, 0.9996621448932265, 0.9905286051593408, 0.9894504601969801, 0.9970812952751356, 0.974164140524872, 0.9875312660896787, 0.9983189655969307, 0.9997197684649285, 0.9985689301440986, 0.9973813120552374, 0.9998965262286105)
track1026 <- c(0.9938562826756406, 0.9944727450326187, 0.9992790209227437, 0.9945231608735822, 0.9962683731279804, 0.999482302416795, 0.9993580210744225, 0.9995525826498186, 0.9996457730830066, 0.9975205010018106, 0.9997416294778814, 0.9916593233370904, 0.996862846170934, 0.9948796333535783, 0.999203798549645, 0.9919440476550839, 0.9944120631599342, 0.9965766063274943)
track1027 <- c(0.9928630803617745, 0.9920189389757057, 0.998837773207788, 0.998721590355823, 0.9991749849581046, 0.9995911920643534, 0.9991095025153788, 0.9978796953426755, 0.999349335038463, 0.9994041739843975, 0.9996363042343983, 0.9995759722452812, 0.9904721253695846, 0.9926713974117759, 0.9998543429447896, 0.9968421315581754, 0.9887226628291406, 0.9949056875516736)
track1028 <- c(0.9987250400900233, 0.99438994484281, 0.9973610347490834, 0.9999585072507142, 0.9978251853659088, 0.9987959517365854, 0.9992768455320917, 0.9911643464956933, 0.9976552753575416, 0.9920065568159883, 0.9975638512584266, 0.9939665756175998, 0.9985913800741635, 0.9818820303653939, 0.9994062541558676, 0.9904493689528616, 0.9947181303132465, 0.9899220899645801)
track1029 <- c(0.9974302089560078, 0.9971311851099688, 0.995645610654552, 0.9966492368436733, 0.984877473236871, 0.9979584632644017, 0.9953991180339367, 0.9992197028783816, 0.9971266556272199)
track1030 <- c(0.9985067099061313, 0.9961999202243194, 0.9977837148054096, 0.9988991529971594, 0.9994861053662549, 0.998534101197701, 0.9995051193984863, 0.9997534479765072, 0.9996255048043884, 0.9995632407226552, 0.9991340866672708, 0.99532360804726, 0.9955805727723674, 0.9999850344435797, 0.9994701278846028, 0.9998381974173352, 0.9991974658389833)
track1031 <- c(0.997338094226513, 0.9983188517446698, 0.9983188517446698, 0.9994134325557217, 0.9966940325800563, 0.9958519382479901, 0.9890000034348331, 0.9742329242371348, 0.9956125767666981, 0.9931575740824794, 0.9988489461315784, 0.9970573429296806, 0.9939957772396073, 0.9941323687968326, 0.9980506346307549, 0.9999293241287792, 0.9982579515766659, 0.9977251810237548)
track1032 <- c(0.9949145231108043, 0.9962551185838531, 0.9975853460147709, 0.9987546638061962, 0.9998730122971247, 0.9982329209690972, 0.9965285534627838, 0.9975394115647659, 0.9988252057755663, 0.9999439375752496, 0.9986826702022891, 0.9988009638861939, 0.9963453835493101, 0.9989122840030817, 0.9993221472192839, 0.9915977177845635, 0.9901623658599307)
track1033 <- c(0.9973785131179133, 0.9952380930075039, 0.9969971882175016, 0.9984156421367356, 0.9975380683802394, 0.9992486268776346, 0.999071184650167, 0.9981798081645579, 0.9982083660864971, 0.9980378730950014, 0.9980378730950014, 0.9927713308262095, 0.9921594269901199, 0.9991213915409823, 0.9999978202350259, 0.9972297291813468, 0.9968384505572907, 0.9906089884377287)
track1034 <- c(0.9870590683472219, 0.9976116751962512, 0.9992050676290699, 0.9935084986516702, 0.9995236706152898, 0.9996340866383419, 0.996984873728792, 0.989578504299868, 0.9929201224245491, 0.996494259535157, 0.9909087428436334, 0.9999316653354601, 0.9986831433063429, 0.9996372604187966, 0.9990675214025295, 0.9991087646443495)
track1035 <- c(0.9912915832068924, 0.9917974352794642, 0.9940245189380015, 0.9941730822269071, 0.9971026833608069, 0.9974447151228023, 0.964852183149321, 0.9914468607256233, 0.9942052251778907, 0.9981744947324094, 0.9990140182453489, 0.9992246344857327, 0.9958121455171673, 0.9949710514267618, 0.9996242265127794, 0.9983281434507691, 0.9963823914090844, 0.9981301921554143)
track1036 <- c(0.9997404791875021, 0.9998379144017294, 0.995974948366627, 0.9991933919582509, 0.993586963552842, 0.9988321926368603, 0.994530559929607, 0.9961603939345692, 0.9964309838369014, 0.9686141337651276, 0.9790844642626042, 0.9920774746761364, 0.9983660194819589, 0.9899733356407372, 0.9926080263889157, 0.9978207416167619, 0.9984965601071514, 0.995645231878454)
track1037 <- c(0.9938697892791096, 0.988102044718285, 0.9969530617435277, 0.9938222360692548, 0.9985804149002724, 0.9999861971651637, 0.9967053383153619, 0.9983309595586768, 0.996912306929214, 0.9990749400284452, 0.9970556190556953, 0.997226065648669, 0.9968867840079232, 0.9971930212178904, 0.9956020574700987, 0.9957806161155791, 0.9955917695190447, 0.9980441358107801)
track1038 <- c(0.9998743423948575, 0.9991411900202414, 0.9926542242995324, 0.9891109229519861, 0.9988180384518198, 0.9901460413857628, 0.9381127974272194, 0.9787044690941772, 0.9581324448048124, 0.9999271726188568, 0.9939707904519431, 0.9989617082124097, 0.9980848772926183, 0.9980125954112093, 0.9993292355004346, 0.9990095760519279, 0.9998222408647514)
track1039 <- c(0.9981913356904896, 0.9968948432850643, 0.9974404167364543, 0.9970780039945217, 0.9992773036818696, 0.9932158692939843, 0.9905685011812, 0.9866409909082321, 0.9993392996314683, 0.99568051226752, 0.9986652704290604, 0.9984220671056779, 0.9593512578381568, 1.0, 1.0)
track1040 <- c(0.9870077050297587, 0.9894878936954636, 0.9676479376391036, 0.9903723605364518, 0.9999359714935814, 0.9986532263689267, 0.9945959069125186, 0.9962995072236952, 0.9912363383551923, 0.9996219191598847, 0.9972264841395212, 0.9952246437365934, 0.9944094365695029, 0.9994021961327002, 1.0, 0.9936901039096827, 0.9936901039096827, 0.9921015745189771)
track1041 <- c(0.9961091525851419, 0.9782719127039211, 0.9842412086030752, 0.9926389514613551, 0.9985181584241863, 0.9880602716487221, 0.9892257722149121, 0.99598921973032, 0.9845235941583576, 0.9991048162685646, 0.9573910287088139, 0.9998208109372447, 0.9999854518580155)
track1042 <- c(0.9818837726613416, 0.9901987187035736, 0.9917986376200914, 0.9921048008416644, 0.9871801991344776, 0.9989855126333841, 0.9995710561984883, 0.9997035070433735, 0.9993861343047664, 0.9945025296162913, 0.9994676383851323, 0.9990790209911753, 0.9959588956320428)
track1043 <- c(0.9895579486450153, 0.9909121070956919, 0.9739944962422504, 0.9985498310164385, 0.9984281766166858, 0.9962302967312863, 0.9989477631594957, 0.9963993917928351, 0.9984101302001775, 0.9954418279234609, 0.997006826906058, 0.997892053474077, 0.9952066477217891, 0.9929033995950465, 0.9986253888971888, 0.9987549862561232, 0.9960646949481592, 0.9958697461400977)
track1044 <- c(0.9975616410150168, 0.9979123808404256, 0.9817600341251455, 0.9959775390930999, 0.9962840680924262, 0.9999499034633368, 0.9995731717837628, 0.9976182066646139, 1.0, 0.9993716610161881, 0.9996703151526135)
track1045 <- c(0.9541450606658893, 0.9661896256066459, 0.9981331605967039, 0.9876368402437209, 0.9917159235833348, 0.9996242083655372, 0.9999210267509668, 0.9960511264451336, 0.9986739990213432, 0.9953958735838511, 0.9973080612030507, 0.9978362447472953, 0.9971098179050101)
track1046 <- c(0.9826712909030745, 0.9970529607072168, 0.9967861564491607, 0.9989870681027058, 0.9995361539419254, 0.9974323196286048, 0.9940343819414379, 0.9992485677637531, 0.9973476284843121, 0.9984316110199757, 0.9995371455262342, 0.9975996220204287, 0.9989777442554089, 0.999626982928495, 0.9994846871360031, 0.9962359457199642, 0.9963381161519297, 0.9992627288960338)
track1047 <- c(0.9823972869951294, 0.9913973464263656, 0.9988493329898136, 0.9974943194270111, 0.9943575977758099, 0.9830146942230132, 0.9819652747108408)
track1048 <- c(0.9747318551623849, 0.9889014486921183, 0.9907455780705873, 0.9913927897779571, 0.9971037825757868, 0.9861854384006407, 0.9986195312425108, 0.9556226096395144, 0.9963269165681645, 0.9997612318246041, 0.9885825206360599, 0.9848663165095404, 0.9211876641514702, 0.9785379639375741, 0.9991503729699429, 0.9995000382126438, 0.9855498901213033, 0.9880110452486759)
track1049 <- c(0.9924198731076196, 0.9998063134870289, 0.9980880200907141, 0.991667163233725, 0.9974470661322323, 0.9967780772744623, 0.9996066974642607, 0.9991529532589735, 0.9867495071989705, 0.9945071937593685, 0.9883300367303278, 0.9943776961092131, 0.9990970564352002, 0.9999815573423403, 0.9986144702788103, 0.9966881553930443, 0.9941274885270025, 0.9990154846636331)
track1050 <- c(0.974373902497517, 0.9760630317974662, 0.9771915378975952, 0.9745790145416813, 0.9601071389706837, 0.9999489078896171, 0.9837843487062624, 0.9833263517954972, 0.9961987807938877, 0.9999902165386961, 0.9911383046446923, 0.9884253144257589, 0.9735758140794372, 0.9751917110537744, 0.9484028081236909, 0.9621916796803377, 0.9965039500897132, 0.9964088942707416)
track1051 <- c(0.9686681987037806, 0.99967531706309, 0.9992991306020597, 0.9990298848373083, 0.9965303659069027, 0.9975854186261042, 0.9981755130742579, 0.9947871539328788, 1.0, 1.0, 0.9956935761627078, 0.9992455665983526, 0.9970863742630394, 0.9988125202678733, 0.9945005102263776, 0.9982176640268453, 0.9916222669336442, 0.9977414955744941)
track1052 <- c(0.9948752657489405, 0.9825082993442986, 0.9932547917734557, 0.9954963492805275, 0.9880218776341202, 0.9933418252147711, 0.9986036470247376)
track1053 <- c(0.9936000675555952, 0.9964934236056361, 0.9981680272886286, 0.9994880910673681, 0.9932605965841722, 0.9955118176456463, 0.9941726391019763, 0.9941726391019763, 0.9946314622765164, 0.9908297768402603, 0.9981925539707335, 0.9993541323984417, 0.9993541323984417, 0.9973716418713354, 0.994943846196701, 0.998450851569309, 1.0, 1.0)
track1054 <- c(0.9780189247364793, 0.9995506481382636, 0.9727341960391107, 0.9958170602497449, 0.9966361129768122, 0.9970268583014839, 0.9977717301041955, 0.9914795887117149)
track1055 <- c(0.9939613330728466, 0.9876690492340064, 0.9969759012894459, 0.9848398099572186, 0.9898275330700195, 0.9942237243042179, 0.9953637234059561, 0.9966239930710195, 0.9999112332587515, 0.9947063512946402, 0.9973016135802198, 0.9977797805341694, 0.9995956246058897, 0.9999167464748736, 0.9971386656670032, 0.99619565870283, 0.9992749668281696, 0.9887808755446374)
track1056 <- c(0.998230127193421, 0.9961006541664374, 0.965075711625293, 0.995240270548516, 0.9971987983623365, 0.9985151015602303, 0.9956150654616134, 0.9997125121423311, 0.9983122583367093, 0.9999963074629931)
track1057 <- c(0.9945601413680734, 0.9990970060988129, 0.9841585964324571, 0.9931656422553445, 0.9905482359119676, 0.9905482359119676, 0.9977864142780118, 0.9972361680640949, 0.9969317759790542, 0.9766828594315938, 0.9925991435784551, 0.9999803604770743, 0.9960502630415559, 0.9980548359664024, 0.9978288081072915, 0.999615517935212, 0.9985626832990389, 0.9974314508904853)
track1058 <- c(0.986688820019805, 0.9995649482080017, 0.9986808898646126, 0.9958003661577953, 0.9989032683899001, 0.9952783134799429, 0.9974650679124175, 0.9943828740238266, 0.9833594094614314, 0.997328916243143, 0.9942896615582789, 0.9792489689593823, 0.9926560059688287, 0.9972693426564457, 0.9909427057558101, 0.9998684460176183, 0.9893011248363592, 0.9967232680971068)
track1059 <- c(0.9980110384575913, 0.9983387407426924, 0.9969075898594177, 0.9993057534315165, 0.9800115631176928, 0.9979447527640372, 0.9979850432241979, 0.9974590398947241, 0.9961593008461191, 0.9965630693197972, 0.9971433286250909, 0.9995748441413046)
track1060 <- c(0.9959869707901228, 0.9919231734956118, 0.9860664653796383, 0.9969315340533556, 0.9979660840856318, 1.0, 0.9986619235898824, 0.9936416524324769, 0.9950331901463831, 0.9965008036265814, 0.997241518251355, 0.9987088916876361, 0.9957037144469946, 0.9898420029831339, 0.9985678497088667, 0.9989264446801458, 0.9970504086374594, 0.9978207239678282)
track1061 <- c(0.9934496525706412, 0.999344516188002, 0.9958654939607421, 0.999899290676223, 0.9999268689168098, 0.9921417262206057, 0.9892863939104183, 0.9992915420291257, 0.9933940415467336, 0.9996479442434074, 0.9970143892067896, 0.9971001886080598)
track1062 <- c(0.9911810609014317, 0.9948424985856296, 0.9920202824259413, 0.9984249599617822, 0.9975530576640284, 0.9973399395787486, 0.9975752778055338, 0.9998968459845503, 0.9992348738436418, 0.9909348651117196, 0.997528828078989, 0.9985908673186878, 0.9934974170603841, 0.9927736401420507, 0.9951036240759924, 0.995673471872825, 0.9960666460076281, 0.9919963287194393)
track1063 <- c(0.9781752739097922, 0.9927970286539871, 0.9996013909263565, 0.9963342678090651, 0.9973018760402483, 0.9970674891686376, 0.9943865948660298, 0.9844532798926467, 0.9698932844045618, 0.9976451412018095, 0.9959799470579522, 0.9978159060406845, 0.9881213592745169, 0.9983793152399096, 0.9995848647882617, 0.995325182173616, 0.9962916644294797, 0.9998963907575865)
track1064 <- c(0.9981809904814167, 0.989650721796465, 0.9956811987603176, 0.9999096996983378, 0.9894511106684828, 0.9847305538480321, 0.9848534290315734, 0.9986846173318661, 0.9959461580462103, 0.9972782951236123, 0.9995136174340933, 0.9926755079509142, 0.9905634858293109, 0.9995810524050949, 0.9994927685479862, 0.9868347362931228, 0.989686526831155, 0.99812104050495)
track1065 <- c(0.9924984076836727, 0.9979039192098117, 0.9960600670136164, 0.9999377695823781, 0.9906981763694331, 0.9978768825191824, 0.992561561999343, 0.9926688198850407, 0.98716929479425, 0.9885199912950325, 0.9978696386576532, 0.9779059504910708, 0.9754299220875381, 0.9961096219983847, 0.9955423472781151, 0.9893657791572582, 0.9909617695548402, 0.9899973084351417)
track1066 <- c(0.9941311941533372, 0.9987486793268293, 0.9926371619420641, 0.9877804296359202, 0.9932021097128325, 0.9827389164347171, 0.9896642535970894, 0.9899592168567242, 0.9255897932812306, 0.9932713537212647, 0.9796602008154605, 0.9870166676874716, 0.9797029209106826, 0.9918453600981401, 0.9884701376525566, 0.9860322866762061, 0.9985354996441921, 0.9987891768182702)
track1067 <- c(0.9836080997354074, 0.9726939642238303, 0.9895128121438866, 0.9920791637795597, 0.9871540905411118, 0.986786236258378, 0.9979634514918073, 0.9925087849924726, 0.9898244881013217, 0.9939993269398482, 0.9989240610371848, 0.9920190392119614, 0.9948693218550829, 0.9996904982994379, 0.9999961935141015, 0.9977996098115366, 0.9955554583204873, 0.9983602503684519)
track1068 <- c(0.9917503201460361, 0.9867389459140826, 0.9956247899012862, 0.9829210705482422, 0.9941629729005782, 0.9998931708866313, 0.9671358680292754, 0.9974660063810435, 0.9990453570018533, 0.9983331744496635, 0.9993044085429849, 0.9994290459322609, 0.9991246256350669, 0.9999644389449357, 0.9984403986085926, 0.9972065748579628)
track1069 <- c(0.9932687665416399, 0.996716942248727, 0.9998275054938812, 0.9892693249083387, 0.9935714357411887, 0.9897994521221966, 0.9764596651705931, 0.9989762836096786, 0.9932942465301393, 0.9952698023010169, 0.9983264641719283, 0.9986281326143446, 0.9965226844677534, 0.9980323807397845, 0.9994054609955147, 0.9991246121319974, 0.9989225274126653, 0.99931970055931)
track1070 <- c(0.9823280611871088, 0.9994608648459663, 0.9859950340783289, 0.9979670262121254, 0.9939829898283291, 0.9995521576734175, 0.9952004604277136, 0.9990207715234646, 0.9924353667509498, 0.9736921399177693, 0.9829748185659666, 0.9925926001936957, 0.9922129785832117)
track1071 <- c(0.98551812954636, 0.9912092983020502, 0.9984475404564623, 0.9989698095224004, 0.9977018198386035, 0.9993061701693152, 0.998880351132705, 0.9988555875129816, 0.9993570975659853, 0.9980136303847224, 0.996797322565161, 0.9987024667007368, 0.9997956849288093, 0.9978057899713824, 1.0, 1.0, 0.9939176577683675, 0.9947620660789078)
track1072 <- c(0.9953073538358979, 0.9986723688133734, 0.9984453406886339, 0.9981733180883503, 0.9926551306046372, 0.9887343648660245, 0.9427093011118748, 0.998871442436965, 0.9913484842480899, 0.97968819182495)
track1073 <- c(0.9953647120022113, 0.9956486270578521, 0.9975878423760913, 0.9983228415601755, 0.9952205101862376, 0.9921479907164712, 0.9984277606025117, 0.9992210846330192, 0.9963717805213796, 0.999999177064768, 0.9984017067839412, 0.9980108968399092, 0.9985822566264999, 0.9903216647877341, 0.9997261610753921, 0.9996430238699763, 0.9988259400146313, 0.9980963318725751)
track1074 <- c(0.9925611996642073, 0.9991991358617748, 0.9936258563032332, 0.999189779087431, 0.9964154026485323, 0.9884954327110356, 0.9957373248933918, 0.9986871341030346, 0.9969761317865181, 0.9893019153981918, 0.9973756616862054, 0.9807032567313129, 0.9602406843065366, 0.9947944173708649, 0.9990657164035012, 0.99938714314678, 0.997908133709111, 0.995569582037444)
track1075 <- c(0.9991867273550831, 0.9909902440756072, 0.9998465607163023, 0.9801009286282725, 0.9954739044887829, 0.9934360636862339, 0.9973554855963446, 0.972661214604364, 0.9980495202323331, 0.999725033210255, 0.9983215353308892, 0.997265439647039, 0.9993440118313561, 0.9954471876732371, 0.996331114378212)
track1076 <- c(0.9633424805602928, 0.9718344762881427, 0.9951999683091212, 0.9926513261624483, 0.9963484340707479, 0.9972834407250526, 0.9950166419782471, 0.9940610397270484, 0.9934150031680175, 0.9963324142873781, 0.9985372564598485, 0.9961891356107381, 0.9988761564646778, 0.9999680544235232, 0.9996437087729321, 0.999346309243157, 0.9951445202484059, 0.9947488375565335)
track1077 <- c(0.9968156274786207, 0.9947556748911881, 0.9948729738975225, 0.9982902234073592, 0.983002960990255, 0.9981190354003593, 0.9981951136312568, 0.9933337312095499, 0.9968408597901997, 0.9882432658777688, 0.9964522912496467, 0.9911843764798747, 0.9992561881747641, 0.9973148276370083, 0.998223380832183, 0.999731015073419, 0.9991509247781042, 0.9994492665634473)
track1078 <- c(0.9968800683699217, 0.9515234434250752, 0.999067210793573, 0.9943824485068077, 0.9991712476222405, 0.9975779314304386, 0.999916827325875, 0.9923665791374564, 0.984619549623742, 0.9841276258257122, 0.9963985022980977)
track1079 <- c(0.9523732386892111, 0.9968118369373388, 0.9980121119889045, 0.991176536661886, 0.9984877629249824, 0.9901212309097323, 0.9987787122134745, 0.997329171815264, 0.9980350591974861, 0.9987552008020729, 0.9998117516102358, 0.9960185473292149, 0.996964145233752, 0.9999384230439403, 0.998488392937997)
track1080 <- c(0.9999338964667381, 0.9746405380000175, 0.9649634323990977, 0.9962505285654649, 0.9990583174269159, 0.9956281794161941, 0.999223499205776, 0.9746353081852169, 0.9972280718156624, 0.9995323357276321, 0.9987520221660101, 0.9977487130892472, 0.9938366494838745, 0.9990287650919004, 0.9923105222179794, 0.9990883059664795, 0.9947081235206939)
track1081 <- c(0.9782407743180228, 0.9856570363651257, 0.9975426448695518, 0.9988670360433008, 0.9718939881589167, 0.9686861006197786, 0.9919698690024079, 0.9953779690672876, 0.9948922726409621, 0.9895015354137444, 0.9872588404578405, 0.980381054221743, 0.9238553955097321, 0.9944301085772378, 0.9906130863476649, 0.9840420988301124, 0.9907195417974929, 0.9809420334483333)
track1082 <- c(0.9121205566233198, 0.9942972463389588, 0.9956706974154542, 0.9978058602817096, 0.9987426569010939, 0.9997691572860182, 0.9892737300207162, 0.995037893753915, 0.9945367963930922, 0.9997049324294887, 0.9708684937383375, 0.9305518815869808, 0.996492366801409, 0.9964787892282958, 0.996652800568599, 0.9701976199927457)
track1083 <- c(0.9867525107928048, 0.9853755174023227, 0.993489049194464, 0.9849306239258984, 0.9979980393303082, 0.9963412252901206, 0.9941311165334648, 0.9983224514514809, 0.9995971995205364, 0.9955590954175573, 0.9969418360542831, 0.9997556310392707, 0.9989272121492901, 0.9983698985243403, 0.9967822024563623, 0.9968702850844297)
track1084 <- c(0.9990016512173651, 0.9971905604354286, 0.9979377472031619, 0.9972641876408722, 0.999021406500894, 0.9992364599781259, 0.9999922512648252, 0.9992332740647438, 1.0, 1.0, 0.9971386451877204, 0.9971386451877204, 0.9961130380903672, 0.9961130380903672, 0.9970098378538109)
track1085 <- c(0.9945739412497008, 0.9966008046838167, 0.9935340331213797, 0.9986097278267041, 0.9988377621201158, 0.9996626028714405, 0.9894369260294578, 0.9908990912584181, 0.9944786624576479, 0.9928192320129261, 0.998529899337913)
track1086 <- c(0.9897508336376686, 0.9141000579386511, 0.9952352600931367, 0.9517229378312803, 0.9778930924807403, 0.9587614730921963, 0.9940555018881575, 0.9986802840875552, 0.9980338687106493, 0.9999396767945503, 0.9995005593896775, 0.9991097984770763, 0.9978611421163919, 0.9983689684158372, 0.9972758605334792, 0.999259415361971, 0.9979554884518225)
track1087 <- c(0.9943583333001211, 0.9993911981109316, 0.992130777551604, 0.999200656384244, 0.9933860980628169, 0.9993487178908622, 0.994654980822521, 0.9982997129156997, 0.9990994435437637, 0.9980532771718994, 0.9965426716178742, 0.9825606232939704, 0.9838736247781137, 0.998223200684045, 0.9993041510846796, 0.9935739528965768, 0.993662838390297, 0.9809824126213593)
track1088 <- c(0.9191905933694504, 0.9544614055114289, 0.9953388910541747, 0.997858697682301, 0.9842787495192751, 0.996362109692763, 0.9986049473402006, 0.9931022144189726, 0.99773914828252, 0.9915332317523268, 0.9942328838361089)
track1089 <- c(0.9941057150178658, 0.9997454052782311, 0.9917904785955903, 0.9984786215009691, 0.9668067677928165, 0.9938700757031735, 0.9958990846661788, 0.9856414516849064, 0.9857814031361658, 0.9936716213946456, 0.9952221060704526, 0.9962285996965525, 0.9987939969208581, 0.9946373540719173, 0.9874921149694365, 0.9981485867981698, 0.9999196772810844, 0.9999347806380273)
track1090 <- c(0.9641326134545495, 0.9964442872274079, 0.9983503719340981, 0.9960961716546657, 0.9527127756815165, 0.9994421855420195, 0.9953521683474462, 0.9899372421382415, 0.9969249617633198, 0.9832241757466168, 0.9865660255472299, 0.9998385380174826, 0.9964015713961579, 0.9965386458187446, 0.9979573939555371, 0.9982834680750178, 0.9934392452708317, 0.9993292277221464)
track1091 <- c(0.9995647420111791, 0.9999481951106836, 0.9927570975666832, 1.0, 0.9932877305757061, 0.9908977970114756, 0.9943428795608099, 0.9998264215409336, 0.9947911070174517, 0.9968892037405432, 0.9929374195989598, 0.9972918499103084, 0.9656277088570695, 0.9617528647587771)
track1092 <- c(0.9664933426959799, 0.9991835016790234, 0.9962981475610471, 0.9994816188293636, 0.9972802978154907, 0.9973790488094518, 0.9987182225367282, 0.9992871722092392, 0.9984715671222314, 0.9909429288240403, 0.9999798380847416, 0.9936125795187416, 0.999958119468132, 0.9980766842158946, 0.9988198868730196)
track1093 <- c(0.9998101399989077, 0.983392996258858, 0.9949637677969657, 0.9889867340266602, 0.9920936413888062, 0.9976828650986479, 0.9800386874952974, 0.9998372415570215, 0.9634946330173992, 0.989501876164413, 0.9969915144915901, 0.999440847741857, 0.986799574002081, 0.9986327621072297, 0.9935058761291984, 0.9982935043285336, 0.9922448096702587)
track1094 <- c(0.9974033863949958, 0.9927392584050989, 0.9922240403135675, 0.9922240403135675, 0.9957890215797441, 0.9980407938747545, 0.9917152846376991, 0.9944940602305401, 0.9866278317700986, 0.9974335834613494, 0.9988980799153457, 0.9988980799153457, 0.989724384972674, 0.9943923168348074, 0.999360120142593, 0.9980146234999991, 0.9976316589039541, 0.9974582240868195)
track1095 <- c(0.9739874884664904, 0.9941740088157043, 0.9925258067387508, 0.9958011055323982, 0.9857765810176697, 0.9949863055532037, 0.9678470501292915, 0.9750746905993308, 0.9784093028983277, 0.9963447268158409, 0.99365907216916, 0.9990262351420793, 0.9986378903455033, 0.998580846323188, 0.9966063327868678, 0.996046678724999)
track1096 <- c(0.9979746035096949, 0.9997416264895999, 0.9959676319277802, 0.9959676319277802, 0.9834636544301101, 0.9929746993671662, 0.9986687227719449, 0.9999178648448743, 0.9920610103124743, 0.9983958932610015, 0.9976425371250038)
track1097 <- c(0.9813352412973176, 0.9954807184304624, 0.9959095039584783, 0.9976928060590274, 0.998878410953514, 0.9998421705904891, 0.9999867467272707, 0.9998707290788189, 0.9995492853307877, 0.9981792404321532, 0.999588680305534, 0.9957080027198814, 0.9951006667395115, 0.9928712095563746, 0.9997229172990543, 0.9944018822559895, 0.9947500227039021, 0.99470100273303)
track1098 <- c(0.9963568057604998, 0.9959352662900001, 0.9986276007478602, 0.985225449653805, 0.9700719583667354, 0.9893146030403116, 0.9939961904849752, 0.9989509138719543, 0.9996252236123092, 0.997440671532887, 0.9953327070901531, 0.9986056008864971, 0.9997624933054376, 0.9999958239119346, 0.998650684941164)
track1099 <- c(0.9989322415941537, 0.9934360826207936, 0.9866103131740984, 0.9989114117791952, 0.994658426454368, 0.9971203211713474, 0.9935289805355967, 0.9780735951209601, 0.9971424896957837, 0.9950244015084095, 0.988853151624785, 0.998931703135276)
track1100 <- c(0.991681328005031, 0.9961969077692372, 0.9938219271927452, 0.9878426745347294, 0.9927659948383618, 0.9815547635587891, 0.9557306339037752, 0.9989519436163308, 0.9995390145161002, 0.9912779788191665, 0.9986379087083953, 0.9973773012905005, 0.9808469346293655, 0.987363380410128, 0.9928579230002851, 0.9964082462011993, 0.9952597234487118, 0.9642749168746844)
track1101 <- c(0.9650255599478945, 0.9944784247064051, 0.9978819385751404, 0.99988111231307, 0.9969498740056795, 0.9993676807399644, 0.9966842381685831, 0.9981799401507336, 0.983452513372604, 0.9872975886428083, 0.9946875455894295, 0.9982685469683333, 0.9989559627491654, 0.9999962742211495, 0.9990311777445627, 0.9989631677929215, 0.9963109549039783, 0.9973154464114589)
track1102 <- c(0.9929885528023619, 0.9886972996992086, 0.9978917095494658, 0.9993976694541571, 0.9973623707468148, 0.9982974773144232, 0.9908870879146814, 0.992488330910552, 1.0, 0.9969726910332262, 0.9941538429498351, 0.9946423460340483, 0.9977628927418806, 0.997472488070071, 0.9999709091386711, 0.9972818248562292, 0.9854852379168364, 0.9921801957341881)
track1103 <- c(0.9885709575893918, 0.9885064621988516, 0.9982264488201218, 0.9840929400751267, 0.9768836152634055, 0.9736549326224986, 0.9913348116279525, 0.990690975828004, 0.9933726696612397, 0.9970352653203624, 0.9949355953178648, 0.9942737539383371, 0.9743661426611561, 0.9924110844004176, 0.9979006713258652, 0.9966769854667034, 0.9977213723011619, 0.9965052311179805)
track1104 <- c(0.9524999770990229, 0.998773743100898, 0.9838853490796321, 0.9992577787358733, 0.9898931538826244, 0.9999855421579699, 0.9883865008961218, 0.9999920576362505, 0.9949485476723661, 0.9972845243628339, 0.9957446186924721, 0.9996720163503494, 0.9981642590271231, 0.9953960059297755, 0.9980329154236917, 0.9986120665628971)
track1105 <- c(0.9893147634310416, 0.9934935278349492, 0.9902303913397871, 0.9963787142012458, 0.9993189132336393, 0.9994727749572362, 0.9943861185630956, 0.9969236896229294, 0.9953334358767383, 0.9996705609289238)
track1106 <- c(0.5020250541641054, 0.9914294361412862, 0.9969893918608153, 0.9985992108588386, 0.9994709977086412, 0.9987873019244569, 0.9916038666454964, 0.9995214709221113, 0.997432087483909, 0.9983921852193889, 0.9999934502394827, 0.9971532498366936, 0.9962759283258256, 0.9990192901644095, 0.9999975842140909, 0.9993059913150317, 0.9992007183459654, 0.9973211917680125)
track1107 <- c(0.9947261341854736, 0.9898750555030473, 0.9908808550934557, 0.9929250917234514, 0.9811551934612599, 0.9594604028345682, 0.9920470711620745, 0.9994491957999895, 0.995164852815058, 0.9999692299069946, 0.9992413569744174, 0.9981632348833815, 0.9991324267350491, 0.998822261401176, 0.9989695145351917, 0.9967943794215736, 0.999659748864492, 0.9995776489228694)
track1108 <- c(0.991493791470329, 0.9860446175532227, 0.9939843708148846, 0.9952365237142493, 0.9999860064318957, 0.9997711187275903, 0.9995047786686879, 0.999901311027048, 0.9939541094169508, 0.9982370796268253, 0.9978485480584972, 0.9909190281672065, 0.9975270948777493, 0.9999923150566238, 0.9978283808394909, 0.9920156059719961, 0.9879618975098259, 0.996785224514434)
track1109 <- c(0.9897299000797323, 0.9914032986515026, 0.9952922877840717, 0.998687000680657, 0.9995024719835025, 0.9997637461760847, 0.9979760037371695, 0.9992230192933813, 0.9927692941722465, 0.9995012046042417, 0.995022954292372, 0.9970425503590056, 0.9841207746738939, 0.9803235626650533, 0.9973313666926716, 0.9956864960224635)
track1110 <- c(0.9972513038919376, 0.9999801913681072, 0.9967344603178334, 0.9977447901789811, 0.9875210867580099, 0.9951814639854358, 0.9986708337413335, 0.9869669829480237, 0.9917020381795022, 0.9994328940990967, 0.9984507077405407, 0.9932756353365542, 0.9949368842707204, 0.9902561839393798, 0.9904272649163567, 0.9812239674302333, 0.9797710903123639, 0.9822686108191881)
track1111 <- c(0.9993900416606055, 0.9975442897102063, 0.9896518337914523, 0.9965133852511527, 0.9986331619210039, 0.9990028828747393, 0.9990824881237876, 0.9993557663313684, 0.9899838021181825, 0.9999548867573521, 0.9977475986782052, 0.9897439191800199, 0.9974970876060549, 0.99693214666922, 0.9968566845295405, 0.9944987822399681, 0.9947453074234985, 0.9987470451353656)
track1112 <- c(0.9946653065623601, 0.9979302636316913, 0.9907410041956084, 0.999960611893815, 0.9982151786980762, 0.9981767291503157, 0.9954120399712012, 0.9995028058268102, 0.9984726877791402, 0.9999011391863903, 0.9991268080407822, 0.9990341922951189, 0.999859228923761, 0.9988945409349127, 0.9983656109101771, 0.999867308167556, 0.9949176675477597, 0.9916893578837233)
track1113 <- c(0.9885709633339715, 0.9937496439506208, 0.9560483601657979, 0.9976702710465879, 0.998191836793207, 0.9990562886013539, 0.9966669278651552, 0.9994966799515903, 0.9982653400472428, 0.993647925881264, 0.9999193306381119, 0.9982922601423129, 0.9987951126413841, 0.9997067972455632, 0.9998946232070637, 0.9994582417120003, 0.9944194017585284, 0.9808677088120646)
track1114 <- c(0.6648273548603499, 0.9999514892952232, 0.9954526054146094, 0.9998393421195632, 0.9953692105472867, 0.9993647599088585, 0.9996356100590901, 0.9992586647868422, 0.9991048910697212, 0.9995279038535578, 0.9989576612715554, 0.9996328832315696, 0.9996728346841051, 0.9981731554845871, 0.9999967178978982, 0.9989238815136494, 0.9986690648715667, 0.9996980542223161)
track1115 <- c(0.9757262984869893, 0.9789777455806169, 0.9948436292091559, 0.9931860147145475, 0.9978043982432719, 0.9978043982432719, 0.9976159452777741, 0.9904678142045112, 0.9881578950091763, 0.9875644718179323, 0.9973382351968192, 0.9999047518453574, 0.9983829029525925, 0.9977333290300572, 0.9973792487957859, 0.9673555391922817, 0.9763024537276244, 0.9715814574500982)
track1116 <- c(0.9999584503158844, 0.9682753089410023, 0.9963946747296102, 0.9965177498510113, 0.9929573330982127, 0.990107966849247, 0.9938298597706166, 0.999451363340115, 0.9972819610743291, 0.9995400962806605, 0.9995308148579162, 0.9987929592787125, 0.9961498795888964, 0.99501512777856)
track1117 <- c(0.9938272271462074, 0.96518053704278, 0.9995479555581169, 0.9975378082232234, 0.9991038741240736, 0.9958824253034362, 0.9940228822018459, 0.9999326763993878, 0.9925981499660905, 0.9943333911553648, 0.996827489997426, 0.9962322276259717, 0.9957324180718558, 0.9915728758428246, 0.9993353536634307, 0.9923655668905498, 0.9999126871105176, 0.9919987902770522)
track1118 <- c(0.9896144882497273, 0.9905854149401648, 0.9932257667763759, 0.9990357845997095, 0.9994313282790096, 0.9999941238166918, 0.9999941182348132, 0.9994103761728568, 0.9994464970180147, 0.9996687390281701, 0.998687490896541, 0.9981646545364836, 0.9893898118461157, 0.9983084945397784, 0.9981817260415129, 0.9983651973427223, 0.99643176352399)
track1119 <- c(0.9461134642560796, 0.9852713528513017, 0.9948648106943758, 0.9965434127527972, 0.9970867296852313, 0.9986948231189825, 0.9972985114955865, 0.9993183275245056, 0.9976228311854575, 0.9979166595283886, 0.9991038653870831, 0.9922761623850218, 0.9962951694202672, 0.997754895864463, 0.9990090235155538, 0.998661582021033)
track1120 <- c(0.9953135768541683, 0.9953318940856608, 0.9679775305894388, 0.9911427611022344, 0.9952908539838754, 0.9944940602305401, 0.9866278317700986, 0.9974335834613494, 0.9988980799153457, 0.9988980799153457, 0.989724384972674, 0.9943923168348074, 0.999360120142593, 0.9980146234999991, 0.9976316589039541, 0.9974582240868195)
track1121 <- c(0.9814023820154065, 0.9832475799025175, 0.9691966763222876, 0.9946114851726895, 0.9908288013372195, 0.9986765245876768, 0.99796362331831, 0.9991286182015996, 0.9992125143103932, 0.997262828566047, 0.997262828566047, 0.9904891322768609, 0.9952066674206573, 0.9992938731168992, 0.9984041005082616, 0.9977993827559752, 0.987733682192111, 0.9922617653169473)
track1122 <- c(0.8729654149136379, 0.9990542571405993, 0.9856470912008349, 0.9866980217503397, 0.9996356081011757, 0.9931494455410743, 0.9867533165120566, 0.9966199226269924, 0.9951212499849381, 0.97448069706372, 0.9987909129307548, 0.9875093957792239, 0.998194393484359, 0.9993881167147595)
track1123 <- c(0.4901629236105608, 0.9744505707872395, 0.9969623528872072, 0.9956085554179962, 0.9921459936050754, 0.9887037123020418, 0.9834396038903641, 0.9999542898993815, 0.9804044999602989, 0.9955039049474063, 0.9999806177872478, 0.9928803184818269, 0.9870360419675032, 0.9986783100688569, 0.9972044541149208, 0.9959472974658278, 0.9972084529476356)
lst = list(track1,track2,track3,track4,track5,track6,track7,track8,track9,track10,track11,track12,track13,track14,track15,track16,track17,track18,track19,track20,track21,track22,track23,track24,track25,track26,track27,track28,track29,track30,track31,track32,track33,track34,track35,track36,track37,track38,track39,track40,track41,track42,track43,track44,track45,track46,track47,track48,track49,track…

## Sheet: Fig 3H
cell No.	1	2	3	4	5	6	7	8	9	10	11	12	13	14	15	16	17	18	19	20	ave	sd
0	1	1	1	1	1	1	1	1	1	1	1	1	1	1	1	1	1	1	1	1	1	0
1	0.971307	0.953152	0.943363	0.951098	0.938025	0.950731	0.922068	0.886823	0.927057	0.947402	0.888231	0.914355	0.940567	0.939076	0.95469	0.915236	0.958122	0.933126	0.935442	0.915558	0.934271	0.021545
2	0.940223	0.949869	0.934513	0.939621	0.9051	0.926434	0.876426	0.824655	0.906899	0.911403	0.863311	0.876559	0.923059	0.897791	0.937202	0.915888	0.948923	0.91395	0.900981	0.896211	0.909451	0.0307297
3	0.937832	0.954466	0.892288	0.917166	0.903809	0.917435	0.849721	0.811902	0.885079	0.908385	0.84678	0.857568	0.920986	0.883285	0.90514	0.898718	0.941661	0.907718	0.898582	0.882306	0.896041	0.0337862
4	0.926408	0.947242	0.892541	0.886976	0.8881	0.872666	0.823986	0.756642	0.878429	0.891787	0.850234	0.850121	0.916379	0.884401	0.924748	0.875027	0.936819	0.895014	0.889858	0.87102	0.88292	0.0412956
5	0.910468	0.950525	0.88976	0.887725	0.889391	0.83892	0.760864	0.755313	0.876143	0.887907	0.82186	0.832247	0.91108	0.856505	0.925278	0.850902	0.943113	0.878955	0.886587	0.864772	0.870916	0.0501671
10	0.874867	0.947898	0.839191	0.863772	0.856897	0.83892	0.734887	0.676142	0.858479	0.853848	0.785097	0.815304	0.885741	0.830172	0.914414	0.840469	0.931978	0.832934	0.883969	0.858928	0.846195	0.0606325
15	0.828905	0.898205	0.821492	0.853792	0.853884	0.853768	0.705511	0.631509	0.850998	0.850183	0.747101	0.777136	0.874453	0.761437	0.897721	0.817866	0.916727	0.822148	0.862159	0.843813	0.82344	0.0675264
20	0.805792	0.857925	0.833628	0.83483	0.817947	0.84387	0.693858	0.60441	0.832086	0.830351	0.728103	0.725936	0.868233	0.737112	0.8593	0.77983	0.906076	0.805849	0.852999	0.833535	0.802584	0.0699024
25	0.798353	0.840849	0.821997	0.807635	0.83258	0.834421	0.635834	0.604145	0.828969	0.839836	0.711325	0.712716	0.822622	0.733095	0.846317	0.735058	0.835633	0.805369	0.835333	0.825675	0.785388	0.0699872
30	0.797024	0.816331	0.803287	0.808383	0.816871	0.7991	0.619568	0.600956	0.827722	0.833369	0.701209	0.7062	0.779544	0.723276	0.851881	0.7218	0.795449	0.805129	0.825082	0.809754	0.772097	0.0683988
35	0.7856	0.787434	0.801517	0.815369	0.802884	0.750956	0.582908	0.581828	0.812968	0.848028	0.662472	0.675666	0.754204	0.708994	0.827504	0.702456	0.824256	0.776846	0.812432	0.813583	0.756395	0.0770323
40	0.782412	0.763354	0.797472	0.825349	0.759199	0.743757	0.539209	0.577311	0.79655	0.854279	0.670614	0.651275	0.745681	0.698951	0.781929	0.708324	0.791818	0.761985	0.817012	0.820032	0.744326	0.0802035
50	0.755579	0.712566	0.797724	0.798403	0.725845	0.71901	0.530954	0.540117	0.7899	0.847596	0.650136	0.594861	0.678185	0.644945	0.726285	0.660291	0.798354	0.667546	0.810905	0.80129	0.712525	0.0885945
60	0.743092	0.658713	0.80708	0.797156	0.713794	0.712936	0.523671	0.531881	0.756234	0.849537	0.622749	0.564513	0.670583	0.583798	0.709857	0.660291	0.713871	0.616491	0.790185	0.803104	0.691477	0.091169

## Sheet: Fig 3I
depth:5–9 um	cell No.1	2	3	4	5	6	ave	sd		depth:9-17 um	cell No.1	2	3	4	5	6	7	8	9	10	11	12	13	14	15	16	17	ave	sd
0	1	1	1	1	1	1	1	0		0	1	1	1	1	1	1	1	1	1	1	1	1	1	1	1	1	1	1	0
1	0.947304	0.968902	0.979003	0.98373	0.937067	1.01107	0.971179	0.0243196		1	1.00238	1.014	0.980089	1.00575	0.965663	0.997815	1.01519	1.02304	1.00752	1.02111	1.00429	1.00335	1.02425	1.00804	1.01286	1.0095	1.01366	1.00638	0.0143709
2	0.934333	0.973024	0.954331	0.968042	0.930774	0.99668	0.95953	0.0228161		2	0.97381	0.940802	0.998781	1.01986	0.967545	0.996066	1.03353	1.04212	1.00401	1.03055	0.993798	1.00008	1.02616	0.998144	1.00874	1.05107	1.02103	1.00624	0.0273253
3	0.869882	0.969652	0.951706	0.975596	0.925739	1.0083	0.950146	0.0436854		3	0.967007	0.931891	0.967087	1.03136	0.942145	1.00131	0.998428	1.05976	1.00451	1.0319	1.01718	0.995688	1.01978	1.03156	1.00514	1.07601	1.03312	1.0067	0.0372539
4	0.883664	0.981266	0.967979	0.996514	0.909377	1.00332	0.95702	0.0448374		4	0.964626	0.967537	0.973182	1.01986	0.944026	1.01792	1.02148	1.05076	1.001	1.02201	1.01336	0.999615	1.02234	1.04084	1.00514	1.05523	1.03089	1.00881	0.0301485
5	0.887718	0.981641	0.968504	0.977339	0.893644	1	0.951474	0.0440322		5	0.957143	0.978994	0.995124	1.03084	0.931326	1.00393	1.02305	1.06911	1.00201	1.02471	1.01574	1.00291	1.02361	1.05446	1.01389	1.06829	1.04006	1.01384	0.0350576
10	0.857722	0.983889	0.986352	0.968623	0.894273	0.976757	0.944603	0.0499643		10	0.958844	0.976448	1.00975	1.09984	0.93556	1.03016	1.00157	1.08423	1.02456	1.02471	1.02433	1.01546	1.03063	1.09592	1.01646	1.08729	1.05758	1.02784	0.0451671
15	0.83867	0.971525	0.952231	0.990703	0.880428	0.928611	0.927028	0.0526795		15	0.972789	0.973902	1.08858	1.13539	0.89793	1.02885	1.03719	1.09935	1.04561	1.03235	1.05582	1.03343	1.04659	1.14542	1.04218	1.09323	1.08185	1.04767	0.059068
20	0.828131	0.955789	0.961155	0.997676	0.869729	0.923077	0.922593	0.0576544		20	0.969048	0.989815	1.10077	1.20178	0.9365	1.07998	1.03248	1.13103	1.06566	1.04942	1.11832	1.06135	1.07722	1.16213	1.04527	1.11698	1.1004	1.07283	0.0655234
25	0.825294	0.950169	0.96168	1.01278	0.876023	0.913669	0.92327	0.0607389		25	0.963265	0.976448	1.12678	1.24464	0.953904	1.08741	1.02933	1.11375	1.08321	1.07592	1.18845	1.07665	1.07913	1.22277	1.04887	1.13005	1.12021	1.08946	0.0800959
30	0.79165	0.946797	0.940157	1.00291	0.875393	0.849474	0.901063	0.069861		30	0.957143	1.01655	1.18082	1.23419	0.903104	1.09353	1.05657	1.13355	1.11078	1.08491	1.28149	1.09569	1.10274	1.25866	1.0787	1.16033	1.15011	1.1117	0.0959447
35	0.798541	0.92057	0.935433	1.00407	0.861548	0.839513	0.893279	0.0679078		35	0.972449	1.007	1.23121	1.24098	0.972719	1.12587	1.10162	1.12743	1.12431	1.10288	1.29819	1.11861	1.10913	1.32054	1.09208	1.15914	1.17022	1.13379	0.0963042
40	0.79246	0.94305	0.96273	0.999419	0.838892	0.849474	0.897671	0.0747124		40	0.958163	1.0261	1.21495	1.21903	0.965193	1.14729	1.08591	1.14579	1.13634	1.11725	1.27863	1.11769	1.13146	1.34344	1.08745	1.17637	1.18468	1.1374	0.0967542
50	0.764897	0.864369	0.974803	1.00116	0.823159	0.802435	0.871804	0.0875644		50	0.951701	1.02101	1.23202	1.21119	0.992004	1.21853	1.12624	1.12167	1.15038	1.11411	1.28769	1.12968	1.14231	1.36572	1.13169	1.16924	1.20224	1.15102	0.0994483
60	0.743008	0.828025	0.946982	0.979663	0.780994	0.757609	0.83938	0.0919867		60	0.956803	1.02101	1.21089	1.19812	0.957197	1.2889	1.11472	1.10619	1.17895	1.11545	1.27052	1.12898	1.1404	1.46163	1.15278	1.1734	1.23205	1.15929	0.115384
sec after ablation

## Sheet: Fig 4B
k = 1	k = 2	k = 3	k = 4	k = 5
0 15.000000	0 15.000000	0 15.000000	0 15.000000	0 15.000000
1000 15.000000	1000 15.000000	1000 15.000000	1000 15.000000	1000 15.000000
2000 15.000000	2000 15.000000	2000 15.000000	2000 15.000000	2000 15.000000
3000 15.000000	3000 15.000000	3000 15.000000	3000 15.000000	3000 15.000000
4000 15.000000	4000 15.000000	4000 15.000000	4000 15.000000	4000 15.000000
5000 15.000000	5000 15.000000	5000 15.000000	5000 15.000000	5000 15.000000
6000 15.000000	6000 15.000000	6000 15.000000	6000 15.000000	6000 15.000000
7000 15.000000	7000 15.000000	7000 15.000000	7000 15.000000	7000 15.000000
8000 15.000000	8000 15.000000	8000 15.000000	8000 15.000000	8000 15.000000
9000 15.000000	9000 15.000000	9000 15.000000	9000 15.000000	9000 15.000000
10000 15.000000	10000 15.000000	10000 15.000000	10000 15.000000	10000 15.000000
11000 15.000000	11000 15.000000	11000 15.000000	11000 15.000000	11000 15.000000
12000 15.000000	12000 15.000000	12000 15.000000	12000 15.000000	12000 15.000000
13000 15.000000	13000 15.000000	13000 15.000000	13000 15.000000	13000 15.000000
14000 15.000000	14000 15.000000	14000 15.000000	14000 15.000000	14000 15.000000
15000 15.000000	15000 15.000000	15000 15.000000	15000 15.000000	15000 15.000000
16000 15.000000	16000 15.000000	16000 15.000000	16000 15.000000	16000 15.000000
17000 15.000000	17000 15.000000	17000 15.000000	17000 15.000000	17000 15.000000
18000 15.000000	18000 15.000000	18000 15.000000	18000 15.000000	18000 15.000000
19000 15.000000	19000 15.000000	19000 15.000000	19000 15.000000	19000 15.000000
20000 15.000000	20000 15.000000	20000 15.000000	20000 15.000000	20000 15.000000
21000 15.000000	21000 15.000000	21000 15.000000	21000 15.000000	21000 15.000000
22000 15.000000	22000 15.000000	22000 15.000000	22000 15.000000	22000 15.000000
23000 15.000000	23000 15.000000	23000 15.000000	23000 15.000000	23000 15.000000
24000 15.000000	24000 15.000000	24000 15.000000	24000 15.000000	24000 15.000000
25000 15.000000	25000 15.000000	25000 15.000000	25000 15.000000	25000 15.000000
26000 15.000000	26000 15.000000	26000 15.000000	26000 15.000000	26000 15.000000
27000 15.000000	27000 15.000000	27000 15.000000	27000 15.000000	27000 15.000000
28000 15.000000	28000 15.000000	28000 15.000000	28000 15.000000	28000 15.000000
29000 15.000000	29000 15.000000	29000 15.000000	29000 15.000000	29000 15.000000
30000 15.000000	30000 15.000000	30000 15.000000	30000 15.000000	30000 15.000000
31000 15.000000	31000 15.000000	31000 15.000000	31000 15.000000	31000 15.000000
32000 15.000000	32000 15.000000	32000 15.000000	32000 15.000000	32000 15.000000
33000 15.000000	33000 15.000000	33000 15.000000	33000 15.000000	33000 15.000000
34000 15.000000	34000 15.000000	34000 15.000000	34000 15.000000	34000 15.000000
35000 15.000000	35000 15.000000	35000 15.000000	35000 15.000000	35000 15.000000
36000 15.000000	36000 15.000000	36000 15.000000	36000 15.000000	36000 15.000000
37000 15.000000	37000 15.000000	37000 15.000000	37000 15.000000	37000 15.000000
38000 15.000000	38000 15.000000	38000 15.000000	38000 15.000000	38000 15.000000
39000 15.000000	39000 15.000000	39000 15.000000	39000 15.000000	39000 15.000000
40000 15.000000	40000 15.000000	40000 15.000000	40000 15.000000	40000 15.000000
41000 15.000000	41000 15.000000	41000 15.000000	41000 15.000000	41000 15.000000
42000 15.000000	42000 15.000000	42000 15.000000	42000 15.000000	42000 15.000000
43000 15.000000	43000 15.000000	43000 15.000000	43000 15.000000	43000 15.000000
44000 15.000000	44000 15.000000	44000 15.000000	44000 15.000000	44000 15.000000
45000 15.000000	45000 15.000000	45000 15.000000	45000 15.000000	45000 15.000000
46000 15.000000	46000 15.000000	46000 15.000000	46000 15.000000	46000 15.000000
47000 15.000000	47000 15.000000	47000 15.000000	47000 15.000000	47000 15.000000
48000 15.000000	48000 15.000000	48000 15.000000	48000 15.000000	48000 15.000000
49000 15.000000	49000 15.000000	49000 15.000000	49000 15.000000	49000 15.000000
50000 15.000000	50000 15.000000	50000 15.000000	50000 15.000000	50000 15.000000
51000 15.000000	51000 15.000000	51000 15.000000	51000 15.000000	51000 15.000000
52000 15.000000	52000 15.000000	52000 15.000000	52000 15.000000	52000 15.000000
53000 15.000000	53000 15.000000	53000 15.000000	53000 15.000000	53000 15.000000
54000 15.000000	54000 15.000000	54000 15.000000	54000 15.000000	54000 15.000000
55000 15.000000	55000 15.000000	55000 15.000000	55000 15.000000	55000 15.000000
56000 15.000000	56000 15.000000	56000 15.000000	56000 15.000000	56000 15.000000
[truncated: 644 more rows]

## Sheet: Fig 4D
	basal pole						basal pole						soma						soma
[truncated: 51 more rows]

[truncated: 15 more sheets: Fig 5CD, Fig 5F, Fig 5G, Fig 5H, Fig 6C, Fig 6H, Fig 6K, Fig 7C, Fig 7D, Fig 7G, S3 Fig B, S3 Fig DE, S4 Fig BC, S4 Fig E, S4 Fig F]
